# Supplementary material for: 9-[3-(Carbazol-9-yl)-5-methyl­phen­yl]carbazole
Source: Acta Crystallogr Sect E Struct Rep Online. 2013 May 4;69(Pt 6):o828. doi: 10.1107/S1600536813011641 (PMC3684916; doi:10.1107/S1600536813011641)
Supplement: Supplementary file 1 [file e-69-0o828-sup1.cif]

##############################################################################
#                                                                            #
# This CIF contains the data in a paper accepted for publication in          #
# Acta Crystallographica Section E. It conforms to the requirements of       #
# Notes for Authors for Acta Crystallographica Section E, and has been       #
# peer reviewed under the auspices of the IUCr Commission on Journals.       #
#                                                                            #
# Full details of the Crystallographic Information File format               #
# are given in the paper "The Crystallographic Information File (CIF):       #
# a New Standard Archive File for Crystallography" by S. R. Hall, F. H.      #
# Allen and I. D. Brown [Acta Cryst. (1991), A47, 655-685].                  #
#                                                                            #
# The current version of the core CIF dictionary is obtainable from          #
# ftp://ftp.iucr.org/pub/cif_core.dic.                                       #
#                                                                            #
# Software is freely available for graphical display of the structure(s)     #
# in this CIF. For information consult the CIF software page                 #
# http://www.iucr.org/resources/cif/software.                                #
#                                                                            #
# This file may be used for bona fide research purposes within the           #
# scientific community so long as proper attribution is given to the journal # 
# article from which it was obtained.                                        #
#                                                                            #
##############################################################################
data_I
_audit_creation_method     SHELXL-97
_chemical_name_systematic
;
9-[3-(Carbazol-9-yl)-5-methylphenyl]carbazole
;
_chemical_name_common     ?
_chemical_formula_moiety     'C31 H22 N2'
_chemical_formula_sum     'C31 H22 N2'
_chemical_formula_iupac     'C31 H22 N2'
_chemical_formula_weight     422.51
_chemical_melting_point     ?
_symmetry_cell_setting     monoclinic
_symmetry_space_group_name_H-M     'P 21/n'
_symmetry_space_group_name_Hall     '-P 2yn'
loop_
    _symmetry_equiv_pos_as_xyz
    'x, y, z'
    '-x+1/2, y+1/2, -z+1/2'
    '-x, -y, -z'
    'x-1/2, -y-1/2, z-1/2'
_cell_length_a     9.25030(10)
_cell_length_b     29.3854(4)
_cell_length_c     16.2616(2)
_cell_angle_alpha     90.00
_cell_angle_beta     96.9010(10)
_cell_angle_gamma     90.00
_cell_volume     4388.27(9)
_cell_formula_units_Z     8
_cell_measurement_reflns_used     8960
_cell_measurement_theta_min     2.32
_cell_measurement_theta_max     25.30
_cell_measurement_temperature     173(2)
_exptl_crystal_description     block
_exptl_crystal_colour     colourless
_exptl_crystal_size_max     0.26
_exptl_crystal_size_mid     0.23
_exptl_crystal_size_min     0.22
_exptl_crystal_density_diffrn     1.279
_exptl_crystal_density_meas     ?
_exptl_crystal_density_method     'not measured'
_exptl_crystal_F_000     1776
_exptl_absorpt_coefficient_mu     0.075
_exptl_absorpt_correction_type     multi-scan
_exptl_absorpt_process_details     '(<i>SADABS</i>; Sheldrick, 1996)'
_exptl_absorpt_correction_T_min     0.9809
_exptl_absorpt_correction_T_max     0.9838
_exptl_special_details     ?
_diffrn_ambient_temperature     173(2)
_diffrn_radiation_type     MoK\a
_diffrn_radiation_wavelength     0.71073
_diffrn_radiation_source     'fine-focus sealed tube'
_diffrn_radiation_monochromator     graphite
_diffrn_measurement_device_type     'Bruker APEXII CCD'
_diffrn_measurement_method     '\f and \w scans'
_diffrn_detector_area_resol_mean     ?
_diffrn_reflns_number     42985
_diffrn_reflns_av_R_equivalents     0.0406
_diffrn_reflns_av_sigmaI/netI     0.0514
_diffrn_reflns_theta_min     1.39
_diffrn_reflns_theta_max     28.30
_diffrn_reflns_theta_full     28.30
_diffrn_measured_fraction_theta_max     0.992
_diffrn_measured_fraction_theta_full     0.992
_diffrn_reflns_limit_h_min     -11
_diffrn_reflns_limit_h_max     12
_diffrn_reflns_limit_k_min     -39
_diffrn_reflns_limit_k_max     33
_diffrn_reflns_limit_l_min     -21
_diffrn_reflns_limit_l_max     21
_diffrn_standards_number     0
_diffrn_standards_interval_count     .
_diffrn_standards_interval_time     .
_diffrn_standards_decay_%     ?
_refine_special_details
;
Refinement of <i>F</i>^2^ against ALL reflections. The weighted <i>R</i>-factor
<i>wR</i> and goodness of fit <i>S</i> are based on <i>F</i>^2^, conventional
<i>R</i>-factors <i>R</i> are based on <i>F</i>, with <i>F</i> set to zero for
negative <i>F</i>^2^. The threshold expression of <i>F</i>^2^ >
\s(<i>F</i>^2^) is used only for calculating <i>R</i>-factors(gt) <i>etc</i>.
and is not relevant to the choice of reflections for refinement.
<i>R</i>-factors based on <i>F</i>^2^ are statistically about twice as large
as those based on <i>F</i>, and <i>R</i>- factors based on ALL data will be
even larger.
;
_reflns_number_total     10834
_reflns_number_gt     7284
_reflns_threshold_expression     I>2sigma(I)
_refine_ls_structure_factor_coef     Fsqd
_refine_ls_matrix_type     full
_refine_ls_R_factor_all     0.0870
_refine_ls_R_factor_gt     0.0509
_refine_ls_wR_factor_gt     0.1041
_refine_ls_wR_factor_ref     0.1173
_refine_ls_goodness_of_fit_ref     1.028
_refine_ls_restrained_S_all     1.028
_refine_ls_number_reflns     10834
_refine_ls_number_parameters     598
_refine_ls_number_restraints     0
_refine_ls_number_constraints     174
_refine_ls_hydrogen_treatment     constr
_refine_ls_weighting_scheme     calc
_refine_ls_weighting_details
         'calc w=1/[\s^2^(Fo^2^)+(0.0411P)^2^+1.3445P] where P=(Fo^2^+2Fc^2^)/3'
_atom_sites_solution_hydrogens     difmap
_atom_sites_solution_primary     direct
_atom_sites_solution_secondary     difmap
_refine_ls_shift/su_max     0.001
_refine_ls_shift/su_mean     0.000
_refine_diff_density_max     0.255
_refine_diff_density_min     -0.217
_refine_ls_extinction_method     '<i>SHELXTL</i> (Sheldrick, 2008)'
_refine_ls_extinction_coef     0.0025(3)
_refine_ls_extinction_expression
                                  'Fc^*^=kFc[1+0.001xFc^2^\l^3^/sin(2\q)]^-1/4^'
loop_
    _atom_type_symbol
    _atom_type_description
    _atom_type_scat_dispersion_real
    _atom_type_scat_dispersion_imag
    _atom_type_scat_source
    'C' 'C' 0.0033 0.0016
                         'International Tables Vol C Tables 4.2.6.8 and 6.1.1.4'
    'H' 'H' 0.0000 0.0000
                         'International Tables Vol C Tables 4.2.6.8 and 6.1.1.4'
    'N' 'N' 0.0061 0.0033
                         'International Tables Vol C Tables 4.2.6.8 and 6.1.1.4'
_computing_data_collection     '<i>APEX2</i> (Bruker, 2006)'
_computing_cell_refinement     '<i>SAINT-Plus</i> (Bruker, 2006)'
_computing_data_reduction     '<i>SAINT-Plus</i> (Bruker, 2006)'
_computing_structure_solution     '<i>SHELXTL</i> (Sheldrick, 2008)'
_computing_structure_refinement     '<i>SHELXTL</i> (Sheldrick, 2008)'
_computing_molecular_graphics     '<i>SHELXTL</i> (Sheldrick, 2008)'
_computing_publication_material     '<i>SHELXTL</i> (Sheldrick, 2008)'
loop_
    _atom_site_type_symbol
    _atom_site_label
    _atom_site_fract_x
    _atom_site_fract_y
    _atom_site_fract_z
    _atom_site_U_iso_or_equiv
    _atom_site_adp_type
    _atom_site_calc_flag
    _atom_site_refinement_flags
    _atom_site_occupancy
    _atom_site_symmetry_multiplicity
    _atom_site_disorder_assembly
    _atom_site_disorder_group
    N N1 0.27690(14) 0.62649(4) 0.76286(8) 0.0290(3) Uani d . 1 4 . .
    N N2 0.33297(14) 0.47722(4) 0.89106(8) 0.0275(3) Uani d . 1 4 . .
    N N3 0.57996(13) 0.61483(4) 0.44472(8) 0.0274(3) Uani d . 1 4 . .
    N N4 0.16834(14) 0.66661(4) 0.25357(8) 0.0279(3) Uani d . 1 4 . .
    C C1 0.41194(17) 0.64001(5) 0.74124(9) 0.0271(4) Uani d . 1 4 . .
    C C2 0.52539(18) 0.61396(6) 0.71889(10) 0.0329(4) Uani d . 1 4 . .
    H H2A 0.5201 0.5817 0.7181 0.039 Uiso calc R 1 4 . .
    C C3 0.64689(19) 0.63649(7) 0.69772(10) 0.0385(4) Uani d . 1 4 . .
    H H3A 0.7256 0.6193 0.6814 0.046 Uiso calc R 1 4 . .
    C C4 0.6567(2) 0.68386(7) 0.69976(11) 0.0421(5) Uani d . 1 4 . .
    H H4A 0.7417 0.6984 0.6852 0.051 Uiso calc R 1 4 . .
    C C5 0.5443(2) 0.70945(6) 0.72263(10) 0.0384(4) Uani d . 1 4 . .
    H H5A 0.5512 0.7417 0.7241 0.046 Uiso calc R 1 4 . .
    C C6 0.41973(18) 0.68787(5) 0.74376(9) 0.0306(4) Uani d . 1 4 . .
    C C7 0.28475(19) 0.70389(6) 0.76935(10) 0.0322(4) Uani d . 1 4 . .
    C C8 0.2317(2) 0.74691(6) 0.78619(11) 0.0431(5) Uani d . 1 4 . .
    H H8A 0.2878 0.7734 0.7793 0.052 Uiso calc R 1 4 . .
    C C9 0.0967(2) 0.75024(7) 0.81284(11) 0.0493(5) Uani d . 1 4 . .
    H H9A 0.0606 0.7793 0.8258 0.059 Uiso calc R 1 4 . .
    C C10 0.0120(2) 0.71195(7) 0.82116(11) 0.0468(5) Uani d . 1 4 . .
    H H10A -0.0820 0.7154 0.8382 0.056 Uiso calc R 1 4 . .
    C C11 0.06163(19) 0.66884(6) 0.80515(11) 0.0385(4) Uani d . 1 4 . .
    H H11A 0.0038 0.6426 0.8114 0.046 Uiso calc R 1 4 . .
    C C12 0.19901(18) 0.66530(5) 0.77966(10) 0.0306(4) Uani d . 1 4 . .
    C C13 0.22740(16) 0.58089(5) 0.77080(9) 0.0267(3) Uani d . 1 4 . .
    C C14 0.09856(17) 0.56694(6) 0.72562(10) 0.0315(4) Uani d . 1 4 . .
    H H14A 0.0448 0.5877 0.6890 0.038 Uiso calc R 1 4 . .
    C C15 0.04736(17) 0.52304(6) 0.73321(10) 0.0334(4) Uani d . 1 4 . .
    C C16 0.12611(17) 0.49316(6) 0.78761(10) 0.0309(4) Uani d . 1 4 . .
    H H16A 0.0922 0.4629 0.7933 0.037 Uiso calc R 1 4 . .
    C C17 0.25452(16) 0.50739(5) 0.83373(9) 0.0267(3) Uani d . 1 4 . .
    C C18 0.30585(16) 0.55118(5) 0.82526(9) 0.0258(3) Uani d . 1 4 . .
    H H18A 0.3940 0.5608 0.8565 0.031 Uiso calc R 1 4 . .
    C C19 0.27761(17) 0.45455(5) 0.95570(9) 0.0267(4) Uani d . 1 4 . .
    C C20 0.14002(18) 0.45643(6) 0.98060(10) 0.0341(4) Uani d . 1 4 . .
    H H20A 0.0660 0.4751 0.9526 0.041 Uiso calc R 1 4 . .
    C C21 0.1141(2) 0.43014(7) 1.04771(11) 0.0434(5) Uani d . 1 4 . .
    H H21A 0.0208 0.4310 1.0665 0.052 Uiso calc R 1 4 . .
    C C22 0.2218(2) 0.40240(7) 1.08835(11) 0.0460(5) Uani d . 1 4 . .
    H H22A 0.2004 0.3844 1.1338 0.055 Uiso calc R 1 4 . .
    C C23 0.35877(19) 0.40069(6) 1.06370(10) 0.0373(4) Uani d . 1 4 . .
    H H23A 0.4317 0.3816 1.0917 0.045 Uiso calc R 1 4 . .
    C C24 0.38880(17) 0.42728(5) 0.99720(9) 0.0283(4) Uani d . 1 4 . .
    C C25 0.51718(17) 0.43418(5) 0.95646(10) 0.0275(4) Uani d . 1 4 . .
    C C26 0.65750(18) 0.41636(6) 0.96810(11) 0.0337(4) Uani d . 1 4 . .
    H H26A 0.6850 0.3955 1.0118 0.040 Uiso calc R 1 4 . .
    C C27 0.75564(19) 0.42934(6) 0.91567(12) 0.0404(4) Uani d . 1 4 . .
    H H27A 0.8517 0.4173 0.9232 0.048 Uiso calc R 1 4 . .
    C C28 0.7160(2) 0.45993(7) 0.85166(12) 0.0464(5) Uani d . 1 4 . .
    H H28A 0.7860 0.4685 0.8163 0.056 Uiso calc R 1 4 . .
    C C29 0.57758(19) 0.47825(6) 0.83807(11) 0.0391(4) Uani d . 1 4 . .
    H H29A 0.5511 0.4989 0.7939 0.047 Uiso calc R 1 4 . .
    C C30 0.47897(17) 0.46520(5) 0.89147(10) 0.0285(4) Uani d . 1 4 . .
    C C31 -0.0906(2) 0.50771(8) 0.68137(13) 0.0543(6) Uani d . 1 4 . .
    H H31A -0.0960 0.5216 0.6263 0.081 Uiso calc R 1 4 . .
    H H31B -0.1752 0.5171 0.7082 0.081 Uiso calc R 1 4 . .
    H H31C -0.0901 0.4745 0.6761 0.081 Uiso calc R 1 4 . .
    C C32 0.71967(16) 0.62901(5) 0.47688(9) 0.0268(3) Uani d . 1 4 . .
    C C33 0.77012(18) 0.67215(6) 0.49994(10) 0.0318(4) Uani d . 1 4 . .
    H H33A 0.7071 0.6978 0.4953 0.038 Uiso calc R 1 4 . .
    C C34 0.91550(18) 0.67640(6) 0.52998(11) 0.0368(4) Uani d . 1 4 . .
    H H34A 0.9522 0.7055 0.5471 0.044 Uiso calc R 1 4 . .
    C C35 1.01002(18) 0.63939(6) 0.53595(11) 0.0378(4) Uani d . 1 4 . .
    H H35A 1.1094 0.6435 0.5573 0.045 Uiso calc R 1 4 . .
    C C36 0.95993(17) 0.59695(6) 0.51104(10) 0.0341(4) Uani d . 1 4 . .
    H H36A 1.0247 0.5717 0.5141 0.041 Uiso calc R 1 4 . .
    C C37 0.81306(17) 0.59115(5) 0.48111(9) 0.0283(4) Uani d . 1 4 . .
    C C38 0.72705(17) 0.55249(6) 0.45035(9) 0.0286(4) Uani d . 1 4 . .
    C C39 0.75808(19) 0.50671(6) 0.44074(11) 0.0362(4) Uani d . 1 4 . .
    H H39A 0.8549 0.4958 0.4534 0.043 Uiso calc R 1 4 . .
    C C40 0.6475(2) 0.47731(6) 0.41274(11) 0.0379(4) Uani d . 1 4 . .
    H H40A 0.6679 0.4459 0.4060 0.045 Uiso calc R 1 4 . .
    C C41 0.50542(19) 0.49329(6) 0.39419(10) 0.0351(4) Uani d . 1 4 . .
    H H41A 0.4300 0.4723 0.3761 0.042 Uiso calc R 1 4 . .
    C C42 0.47147(18) 0.53863(6) 0.40137(10) 0.0318(4) Uani d . 1 4 . .
    H H42A 0.3746 0.5493 0.3879 0.038 Uiso calc R 1 4 . .
    C C43 0.58400(17) 0.56821(5) 0.42906(9) 0.0268(3) Uani d . 1 4 . .
    C C44 0.45648(16) 0.64348(5) 0.42645(9) 0.0251(3) Uani d . 1 4 . .
    C C45 0.37372(16) 0.64064(5) 0.34928(9) 0.0268(3) Uani d . 1 4 . .
    H H45A 0.3985 0.6195 0.3090 0.032 Uiso calc R 1 4 . .
    C C46 0.25485(16) 0.66907(5) 0.33223(9) 0.0259(3) Uani d . 1 4 . .
    C C47 0.22033(17) 0.70061(5) 0.39003(10) 0.0282(4) Uani d . 1 4 . .
    H H47A 0.1394 0.7203 0.3769 0.034 Uiso calc R 1 4 . .
    C C48 0.30322(16) 0.70377(5) 0.46735(10) 0.0278(4) Uani d . 1 4 . .
    C C49 0.41995(16) 0.67422(5) 0.48516(9) 0.0276(4) Uani d . 1 4 . .
    H H49A 0.4754 0.6751 0.5382 0.033 Uiso calc R 1 4 . .
    C C50 0.21311(17) 0.67856(5) 0.17760(9) 0.0264(3) Uani d . 1 4 . .
    C C51 0.34967(18) 0.69130(6) 0.15945(10) 0.0334(4) Uani d . 1 4 . .
    H H51A 0.4302 0.6931 0.2015 0.040 Uiso calc R 1 4 . .
    C C52 0.3645(2) 0.70125(6) 0.07790(11) 0.0378(4) Uani d . 1 4 . .
    H H52A 0.4574 0.7097 0.0635 0.045 Uiso calc R 1 4 . .
    C C53 0.2460(2) 0.69919(6) 0.01607(11) 0.0378(4) Uani d . 1 4 . .
    H H53A 0.2591 0.7067 -0.0394 0.045 Uiso calc R 1 4 . .
    C C54 0.11100(19) 0.68644(6) 0.03460(10) 0.0331(4) Uani d . 1 4 . .
    H H54A 0.0309 0.6849 -0.0078 0.040 Uiso calc R 1 4 . .
    C C55 0.09246(17) 0.67578(5) 0.11612(9) 0.0271(4) Uani d . 1 4 . .
    C C56 -0.02945(17) 0.66053(5) 0.15654(9) 0.0251(3) Uani d . 1 4 . .
    C C57 -0.17423(17) 0.64988(5) 0.12858(10) 0.0303(4) Uani d . 1 4 . .
    H H57A -0.2104 0.6531 0.0717 0.036 Uiso calc R 1 4 . .
    C C58 -0.26369(18) 0.63463(6) 0.18442(10) 0.0328(4) Uani d . 1 4 . .
    H H58A -0.3625 0.6276 0.1659 0.039 Uiso calc R 1 4 . .
    C C59 -0.21114(18) 0.62944(6) 0.26783(10) 0.0320(4) Uani d . 1 4 . .
    H H59A -0.2747 0.6185 0.3051 0.038 Uiso calc R 1 4 . .
    C C60 -0.06856(17) 0.63980(5) 0.29759(10) 0.0296(4) Uani d . 1 4 . .
    H H60A -0.0333 0.6364 0.3546 0.036 Uiso calc R 1 4 . .
    C C61 0.02111(16) 0.65531(5) 0.24095(9) 0.0252(3) Uani d . 1 4 . .
    C C62 0.26782(18) 0.73838(6) 0.53012(11) 0.0387(4) Uani d . 1 4 . .
    H H62A 0.3574 0.7538 0.5535 0.058 Uiso calc R 1 4 . .
    H H62B 0.2237 0.7231 0.5745 0.058 Uiso calc R 1 4 . .
    H H62C 0.1994 0.7608 0.5032 0.058 Uiso calc R 1 4 . .
loop_
    _atom_site_aniso_label
    _atom_site_aniso_U_11
    _atom_site_aniso_U_22
    _atom_site_aniso_U_33
    _atom_site_aniso_U_12
    _atom_site_aniso_U_13
    _atom_site_aniso_U_23
    N1 0.0300(7) 0.0231(7) 0.0347(8) -0.0001(6) 0.0066(6) 0.0044(6)
    N2 0.0270(7) 0.0256(7) 0.0297(7) -0.0013(6) 0.0029(5) 0.0063(6)
    N3 0.0253(7) 0.0278(7) 0.0281(7) 0.0024(6) -0.0006(5) -0.0001(6)
    N4 0.0260(7) 0.0341(8) 0.0226(7) -0.0002(6) -0.0019(5) 0.0016(6)
    C1 0.0302(8) 0.0262(9) 0.0244(8) -0.0037(7) 0.0012(6) 0.0026(6)
    C2 0.0336(9) 0.0333(10) 0.0314(9) -0.0012(7) 0.0027(7) 0.0000(7)
    C3 0.0318(9) 0.0527(12) 0.0314(9) -0.0029(8) 0.0053(7) 0.0001(8)
    C4 0.0402(11) 0.0546(13) 0.0311(9) -0.0194(9) 0.0026(8) 0.0039(9)
    C5 0.0513(11) 0.0323(10) 0.0304(9) -0.0164(9) 0.0001(8) 0.0034(7)
    C6 0.0412(10) 0.0268(9) 0.0224(8) -0.0057(7) -0.0015(7) 0.0034(7)
    C7 0.0435(10) 0.0273(9) 0.0245(8) 0.0028(8) -0.0009(7) 0.0045(7)
    C8 0.0641(13) 0.0278(10) 0.0349(10) 0.0074(9) -0.0047(9) 0.0029(8)
    C9 0.0687(14) 0.0404(12) 0.0359(10) 0.0258(11) -0.0058(10) -0.0023(9)
    C10 0.0467(11) 0.0603(14) 0.0322(10) 0.0242(10) -0.0006(8) -0.0010(9)
    C11 0.0357(10) 0.0443(11) 0.0356(10) 0.0075(8) 0.0045(8) 0.0041(8)
    C12 0.0377(9) 0.0279(9) 0.0253(8) 0.0069(7) 0.0008(7) 0.0048(7)
    C13 0.0274(8) 0.0253(8) 0.0279(8) -0.0028(6) 0.0057(6) 0.0018(7)
    C14 0.0299(9) 0.0352(10) 0.0286(8) -0.0011(7) 0.0006(7) 0.0104(7)
    C15 0.0284(9) 0.0415(10) 0.0294(9) -0.0083(7) -0.0003(7) 0.0059(7)
    C16 0.0319(9) 0.0298(9) 0.0310(9) -0.0087(7) 0.0036(7) 0.0032(7)
    C17 0.0273(8) 0.0267(9) 0.0258(8) 0.0000(7) 0.0019(6) 0.0024(6)
    C18 0.0238(8) 0.0271(9) 0.0261(8) -0.0031(6) 0.0013(6) 0.0005(7)
    C19 0.0295(8) 0.0227(8) 0.0274(8) -0.0066(6) 0.0008(6) 0.0014(6)
    C20 0.0311(9) 0.0378(10) 0.0330(9) -0.0050(7) 0.0017(7) 0.0021(8)
    C21 0.0337(10) 0.0593(13) 0.0376(10) -0.0125(9) 0.0054(8) 0.0075(9)
    C22 0.0421(11) 0.0604(13) 0.0337(10) -0.0196(9) -0.0027(8) 0.0184(9)
    C23 0.0363(10) 0.0376(10) 0.0346(9) -0.0121(8) -0.0096(8) 0.0103(8)
    C24 0.0304(8) 0.0247(9) 0.0283(8) -0.0079(7) -0.0032(7) 0.0011(7)
    C25 0.0279(8) 0.0236(8) 0.0294(8) -0.0042(7) -0.0026(7) -0.0011(7)
    C26 0.0350(9) 0.0256(9) 0.0380(9) -0.0003(7) -0.0058(8) -0.0006(7)
    C27 0.0313(9) 0.0391(11) 0.0499(11) 0.0053(8) 0.0009(8) -0.0043(9)
    C28 0.0362(10) 0.0573(13) 0.0480(11) 0.0026(9) 0.0148(9) 0.0081(10)
    C29 0.0369(10) 0.0436(11) 0.0376(10) 0.0027(8) 0.0083(8) 0.0111(8)
    C30 0.0279(8) 0.0264(9) 0.0304(8) -0.0023(7) 0.0002(7) 0.0004(7)
    C31 0.0431(11) 0.0686(14) 0.0465(11) -0.0238(10) -0.0141(9) 0.0196(10)
    C32 0.0250(8) 0.0328(9) 0.0220(8) 0.0004(7) 0.0005(6) 0.0030(7)
    C33 0.0295(9) 0.0317(9) 0.0337(9) 0.0019(7) 0.0018(7) 0.0015(7)
    C34 0.0322(9) 0.0358(10) 0.0414(10) -0.0052(8) 0.0003(8) 0.0024(8)
    C35 0.0259(9) 0.0459(11) 0.0397(10) -0.0045(8) -0.0031(7) 0.0110(8)
    C36 0.0279(9) 0.0378(10) 0.0355(9) 0.0058(7) -0.0005(7) 0.0120(8)
    C37 0.0292(8) 0.0320(9) 0.0236(8) 0.0033(7) 0.0023(6) 0.0064(7)
    C38 0.0301(9) 0.0316(9) 0.0239(8) 0.0029(7) 0.0024(6) 0.0042(7)
    C39 0.0347(9) 0.0350(10) 0.0383(10) 0.0081(8) 0.0021(8) 0.0035(8)
    C40 0.0491(11) 0.0285(10) 0.0359(10) 0.0065(8) 0.0043(8) -0.0017(8)
    C41 0.0411(10) 0.0327(10) 0.0308(9) -0.0033(8) 0.0010(7) -0.0039(7)
    C42 0.0313(9) 0.0348(10) 0.0288(8) 0.0021(7) 0.0006(7) -0.0023(7)
    C43 0.0306(8) 0.0287(9) 0.0208(7) 0.0024(7) 0.0022(6) 0.0009(6)
    C44 0.0223(8) 0.0262(8) 0.0263(8) 0.0006(6) 0.0003(6) 0.0027(6)
    C45 0.0293(8) 0.0261(9) 0.0247(8) 0.0008(7) 0.0025(6) -0.0021(6)
    C46 0.0244(8) 0.0282(9) 0.0241(8) -0.0019(6) -0.0012(6) 0.0020(6)
    C47 0.0232(8) 0.0285(9) 0.0321(9) 0.0025(7) 0.0002(6) 0.0000(7)
    C48 0.0249(8) 0.0291(9) 0.0295(8) -0.0023(7) 0.0033(6) -0.0028(7)
    C49 0.0257(8) 0.0322(9) 0.0240(8) -0.0018(7) -0.0009(6) -0.0005(7)
    C50 0.0317(9) 0.0241(8) 0.0230(8) 0.0017(7) 0.0014(6) 0.0008(6)
    C51 0.0323(9) 0.0338(10) 0.0334(9) -0.0012(7) 0.0009(7) -0.0008(7)
    C52 0.0396(10) 0.0344(10) 0.0407(10) -0.0033(8) 0.0106(8) 0.0033(8)
    C53 0.0478(11) 0.0384(10) 0.0283(9) 0.0031(8) 0.0085(8) 0.0066(8)
    C54 0.0385(10) 0.0347(10) 0.0250(8) 0.0046(8) -0.0003(7) 0.0029(7)
    C55 0.0316(9) 0.0228(8) 0.0262(8) 0.0033(7) 0.0006(7) 0.0000(6)
    C56 0.0302(8) 0.0198(8) 0.0242(8) 0.0033(6) -0.0008(6) -0.0003(6)
    C57 0.0324(9) 0.0279(9) 0.0285(8) 0.0017(7) -0.0049(7) -0.0016(7)
    C58 0.0279(8) 0.0318(9) 0.0369(9) -0.0023(7) -0.0027(7) -0.0047(7)
    C59 0.0330(9) 0.0314(9) 0.0322(9) -0.0032(7) 0.0067(7) -0.0001(7)
    C60 0.0338(9) 0.0297(9) 0.0246(8) 0.0003(7) 0.0005(7) 0.0018(7)
    C61 0.0266(8) 0.0229(8) 0.0249(8) 0.0025(6) -0.0012(6) -0.0003(6)
    C62 0.0311(9) 0.0440(11) 0.0402(10) 0.0024(8) 0.0007(8) -0.0143(8)
_geom_special_details
;
All e.s.d.'s (except the e.s.d. in the dihedral angle between two l.s. planes)
are estimated using the full covariance matrix. The cell e.s.d.'s are taken
into account individually in the estimation of e.s.d.'s in distances, angles
and torsion angles; correlations between e.s.d.'s in cell parameters are only
used when they are defined by crystal symmetry. An approximate (isotropic)
treatment of cell e.s.d.'s is used for estimating e.s.d.'s involving l.s.
planes.
;
loop_
    _geom_bond_atom_site_label_1
    _geom_bond_atom_site_label_2
    _geom_bond_site_symmetry_2
    _geom_bond_distance
    _geom_bond_publ_flag
    N1 C12 . 1.393(2) ?
    N1 C1 . 1.396(2) ?
    N1 C13 . 1.427(2) ?
    N2 C19 . 1.393(2) ?
    N2 C30 . 1.395(2) ?
    N2 C17 . 1.4210(19) ?
    N3 C43 . 1.395(2) ?
    N3 C32 . 1.3981(19) ?
    N3 C44 . 1.4213(19) ?
    N4 C61 . 1.3928(19) ?
    N4 C50 . 1.394(2) ?
    N4 C46 . 1.4269(18) ?
    C1 C2 . 1.382(2) ?
    C1 C6 . 1.409(2) ?
    C2 C3 . 1.383(2) ?
    C2 H2A . 0.9500 ?
    C3 C4 . 1.395(3) ?
    C3 H3A . 0.9500 ?
    C4 C5 . 1.370(3) ?
    C4 H4A . 0.9500 ?
    C5 C6 . 1.394(2) ?
    C5 H5A . 0.9500 ?
    C6 C7 . 1.442(2) ?
    C7 C8 . 1.395(2) ?
    C7 C12 . 1.405(2) ?
    C8 C9 . 1.374(3) ?
    C8 H8A . 0.9500 ?
    C9 C10 . 1.387(3) ?
    C9 H9A . 0.9500 ?
    C10 C11 . 1.383(3) ?
    C10 H10A . 0.9500 ?
    C11 C12 . 1.387(2) ?
    C11 H11A . 0.9500 ?
    C13 C14 . 1.385(2) ?
    C13 C18 . 1.385(2) ?
    C14 C15 . 1.385(2) ?
    C14 H14A . 0.9500 ?
    C15 C16 . 1.389(2) ?
    C15 C31 . 1.511(2) ?
    C16 C17 . 1.391(2) ?
    C16 H16A . 0.9500 ?
    C17 C18 . 1.384(2) ?
    C18 H18A . 0.9500 ?
    C19 C20 . 1.382(2) ?
    C19 C24 . 1.410(2) ?
    C20 C21 . 1.381(2) ?
    C20 H20A . 0.9500 ?
    C21 C22 . 1.391(3) ?
    C21 H21A . 0.9500 ?
    C22 C23 . 1.375(3) ?
    C22 H22A . 0.9500 ?
    C23 C24 . 1.389(2) ?
    C23 H23A . 0.9500 ?
    C24 C25 . 1.442(2) ?
    C25 C26 . 1.391(2) ?
    C25 C30 . 1.408(2) ?
    C26 C27 . 1.372(3) ?
    C26 H26A . 0.9500 ?
    C27 C28 . 1.391(3) ?
    C27 H27A . 0.9500 ?
    C28 C29 . 1.382(2) ?
    C28 H28A . 0.9500 ?
    C29 C30 . 1.387(2) ?
    C29 H29A . 0.9500 ?
    C31 H31A . 0.9800 ?
    C31 H31B . 0.9800 ?
    C31 H31C . 0.9800 ?
    C32 C33 . 1.387(2) ?
    C32 C37 . 1.405(2) ?
    C33 C34 . 1.380(2) ?
    C33 H33A . 0.9500 ?
    C34 C35 . 1.392(2) ?
    C34 H34A . 0.9500 ?
    C35 C36 . 1.374(2) ?
    C35 H35A . 0.9500 ?
    C36 C37 . 1.397(2) ?
    C36 H36A . 0.9500 ?
    C37 C38 . 1.442(2) ?
    C38 C39 . 1.388(2) ?
    C38 C43 . 1.405(2) ?
    C39 C40 . 1.374(2) ?
    C39 H39A . 0.9500 ?
    C40 C41 . 1.394(2) ?
    C40 H40A . 0.9500 ?
    C41 C42 . 1.377(2) ?
    C41 H41A . 0.9500 ?
    C42 C43 . 1.389(2) ?
    C42 H42A . 0.9500 ?
    C44 C49 . 1.385(2) ?
    C44 C45 . 1.392(2) ?
    C45 C46 . 1.382(2) ?
    C45 H45A . 0.9500 ?
    C46 C47 . 1.384(2) ?
    C47 C48 . 1.395(2) ?
    C47 H47A . 0.9500 ?
    C48 C49 . 1.389(2) ?
    C48 C62 . 1.505(2) ?
    C49 H49A . 0.9500 ?
    C50 C51 . 1.383(2) ?
    C50 C55 . 1.408(2) ?
    C51 C52 . 1.381(2) ?
    C51 H51A . 0.9500 ?
    C52 C53 . 1.397(2) ?
    C52 H52A . 0.9500 ?
    C53 C54 . 1.372(2) ?
    C53 H53A . 0.9500 ?
    C54 C55 . 1.393(2) ?
    C54 H54A . 0.9500 ?
    C55 C56 . 1.443(2) ?
    C56 C57 . 1.397(2) ?
    C56 C61 . 1.404(2) ?
    C57 C58 . 1.375(2) ?
    C57 H57A . 0.9500 ?
    C58 C59 . 1.393(2) ?
    C58 H58A . 0.9500 ?
    C59 C60 . 1.383(2) ?
    C59 H59A . 0.9500 ?
    C60 C61 . 1.388(2) ?
    C60 H60A . 0.9500 ?
    C62 H62A . 0.9800 ?
    C62 H62B . 0.9800 ?
    C62 H62C . 0.9800 ?
loop_
    _geom_angle_atom_site_label_1
    _geom_angle_atom_site_label_2
    _geom_angle_atom_site_label_3
    _geom_angle_site_symmetry_1
    _geom_angle_site_symmetry_3
    _geom_angle
    _geom_angle_publ_flag
    C12 N1 C1 . . 108.42(13) ?
    C12 N1 C13 . . 124.87(14) ?
    C1 N1 C13 . . 126.64(13) ?
    C19 N2 C30 . . 108.58(12) ?
    C19 N2 C17 . . 126.05(13) ?
    C30 N2 C17 . . 125.37(13) ?
    C43 N3 C32 . . 108.49(12) ?
    C43 N3 C44 . . 125.60(12) ?
    C32 N3 C44 . . 125.82(13) ?
    C61 N4 C50 . . 108.59(12) ?
    C61 N4 C46 . . 125.26(13) ?
    C50 N4 C46 . . 125.96(13) ?
    C2 C1 N1 . . 129.75(15) ?
    C2 C1 C6 . . 121.52(15) ?
    N1 C1 C6 . . 108.73(14) ?
    C1 C2 C3 . . 117.75(16) ?
    C1 C2 H2A . . 121.1 ?
    C3 C2 H2A . . 121.1 ?
    C2 C3 C4 . . 121.60(17) ?
    C2 C3 H3A . . 119.2 ?
    C4 C3 H3A . . 119.2 ?
    C5 C4 C3 . . 120.33(17) ?
    C5 C4 H4A . . 119.8 ?
    C3 C4 H4A . . 119.8 ?
    C4 C5 C6 . . 119.59(17) ?
    C4 C5 H5A . . 120.2 ?
    C6 C5 H5A . . 120.2 ?
    C5 C6 C1 . . 119.20(16) ?
    C5 C6 C7 . . 133.86(16) ?
    C1 C6 C7 . . 106.94(14) ?
    C8 C7 C12 . . 119.39(17) ?
    C8 C7 C6 . . 133.62(17) ?
    C12 C7 C6 . . 106.96(14) ?
    C9 C8 C7 . . 118.77(18) ?
    C9 C8 H8A . . 120.6 ?
    C7 C8 H8A . . 120.6 ?
    C8 C9 C10 . . 121.21(18) ?
    C8 C9 H9A . . 119.4 ?
    C10 C9 H9A . . 119.4 ?
    C11 C10 C9 . . 121.41(19) ?
    C11 C10 H10A . . 119.3 ?
    C9 C10 H10A . . 119.3 ?
    C10 C11 C12 . . 117.48(18) ?
    C10 C11 H11A . . 121.3 ?
    C12 C11 H11A . . 121.3 ?
    C11 C12 N1 . . 129.33(16) ?
    C11 C12 C7 . . 121.71(16) ?
    N1 C12 C7 . . 108.94(15) ?
    C14 C13 C18 . . 120.26(14) ?
    C14 C13 N1 . . 119.67(14) ?
    C18 C13 N1 . . 120.04(13) ?
    C15 C14 C13 . . 120.68(15) ?
    C15 C14 H14A . . 119.7 ?
    C13 C14 H14A . . 119.7 ?
    C14 C15 C16 . . 119.13(14) ?
    C14 C15 C31 . . 120.20(15) ?
    C16 C15 C31 . . 120.65(16) ?
    C15 C16 C17 . . 120.12(15) ?
    C15 C16 H16A . . 119.9 ?
    C17 C16 H16A . . 119.9 ?
    C18 C17 C16 . . 120.46(14) ?
    C18 C17 N2 . . 119.41(13) ?
    C16 C17 N2 . . 120.12(14) ?
    C17 C18 C13 . . 119.33(14) ?
    C17 C18 H18A . . 120.3 ?
    C13 C18 H18A . . 120.3 ?
    C20 C19 N2 . . 129.55(14) ?
    C20 C19 C24 . . 121.80(15) ?
    N2 C19 C24 . . 108.65(14) ?
    C21 C20 C19 . . 117.52(16) ?
    C21 C20 H20A . . 121.2 ?
    C19 C20 H20A . . 121.2 ?
    C20 C21 C22 . . 121.40(17) ?
    C20 C21 H21A . . 119.3 ?
    C22 C21 H21A . . 119.3 ?
    C23 C22 C21 . . 121.01(16) ?
    C23 C22 H22A . . 119.5 ?
    C21 C22 H22A . . 119.5 ?
    C22 C23 C24 . . 118.94(16) ?
    C22 C23 H23A . . 120.5 ?
    C24 C23 H23A . . 120.5 ?
    C23 C24 C19 . . 119.31(15) ?
    C23 C24 C25 . . 133.59(15) ?
    C19 C24 C25 . . 107.09(13) ?
    C26 C25 C30 . . 119.45(15) ?
    C26 C25 C24 . . 133.71(15) ?
    C30 C25 C24 . . 106.83(13) ?
    C27 C26 C25 . . 119.14(16) ?
    C27 C26 H26A . . 120.4 ?
    C25 C26 H26A . . 120.4 ?
    C26 C27 C28 . . 120.67(16) ?
    C26 C27 H27A . . 119.7 ?
    C28 C27 H27A . . 119.7 ?
    C29 C28 C27 . . 121.84(18) ?
    C29 C28 H28A . . 119.1 ?
    C27 C28 H28A . . 119.1 ?
    C28 C29 C30 . . 117.28(16) ?
    C28 C29 H29A . . 121.4 ?
    C30 C29 H29A . . 121.4 ?
    C29 C30 N2 . . 129.49(15) ?
    C29 C30 C25 . . 121.62(15) ?
    N2 C30 C25 . . 108.85(14) ?
    C15 C31 H31A . . 109.5 ?
    C15 C31 H31B . . 109.5 ?
    H31A C31 H31B . . 109.5 ?
    C15 C31 H31C . . 109.5 ?
    H31A C31 H31C . . 109.5 ?
    H31B C31 H31C . . 109.5 ?
    C33 C32 N3 . . 129.74(14) ?
    C33 C32 C37 . . 121.70(14) ?
    N3 C32 C37 . . 108.53(13) ?
    C34 C33 C32 . . 117.41(15) ?
    C34 C33 H33A . . 121.3 ?
    C32 C33 H33A . . 121.3 ?
    C33 C34 C35 . . 122.09(16) ?
    C33 C34 H34A . . 119.0 ?
    C35 C34 H34A . . 119.0 ?
    C36 C35 C34 . . 120.13(15) ?
    C36 C35 H35A . . 119.9 ?
    C34 C35 H35A . . 119.9 ?
    C35 C36 C37 . . 119.51(16) ?
    C35 C36 H36A . . 120.2 ?
    C37 C36 H36A . . 120.2 ?
    C36 C37 C32 . . 119.13(15) ?
    C36 C37 C38 . . 133.62(15) ?
    C32 C37 C38 . . 107.24(13) ?
    C39 C38 C43 . . 119.49(15) ?
    C39 C38 C37 . . 133.61(15) ?
    C43 C38 C37 . . 106.89(14) ?
    C40 C39 C38 . . 119.39(16) ?
    C40 C39 H39A . . 120.3 ?
    C38 C39 H39A . . 120.3 ?
    C39 C40 C41 . . 120.32(16) ?
    C39 C40 H40A . . 119.8 ?
    C41 C40 H40A . . 119.8 ?
    C42 C41 C40 . . 121.75(16) ?
    C42 C41 H41A . . 119.1 ?
    C40 C41 H41A . . 119.1 ?
    C41 C42 C43 . . 117.60(15) ?
    C41 C42 H42A . . 121.2 ?
    C43 C42 H42A . . 121.2 ?
    C42 C43 N3 . . 129.67(14) ?
    C42 C43 C38 . . 121.41(15) ?
    N3 C43 C38 . . 108.85(13) ?
    C49 C44 C45 . . 120.48(14) ?
    C49 C44 N3 . . 119.91(13) ?
    C45 C44 N3 . . 119.61(14) ?
    C46 C45 C44 . . 118.86(14) ?
    C46 C45 H45A . . 120.6 ?
    C44 C45 H45A . . 120.6 ?
    C45 C46 C47 . . 120.75(14) ?
    C45 C46 N4 . . 119.74(14) ?
    C47 C46 N4 . . 119.50(14) ?
    C46 C47 C48 . . 120.66(14) ?
    C46 C47 H47A . . 119.7 ?
    C48 C47 H47A . . 119.7 ?
    C49 C48 C47 . . 118.40(14) ?
    C49 C48 C62 . . 120.55(14) ?
    C47 C48 C62 . . 121.04(14) ?
    C44 C49 C48 . . 120.79(14) ?
    C44 C49 H49A . . 119.6 ?
    C48 C49 H49A . . 119.6 ?
    C51 C50 N4 . . 129.30(14) ?
    C51 C50 C55 . . 122.04(14) ?
    N4 C50 C55 . . 108.66(13) ?
    C52 C51 C50 . . 117.46(15) ?
    C52 C51 H51A . . 121.3 ?
    C50 C51 H51A . . 121.3 ?
    C51 C52 C53 . . 121.46(17) ?
    C51 C52 H52A . . 119.3 ?
    C53 C52 H52A . . 119.3 ?
    C54 C53 C52 . . 120.69(16) ?
    C54 C53 H53A . . 119.7 ?
    C52 C53 H53A . . 119.7 ?
    C53 C54 C55 . . 119.34(15) ?
    C53 C54 H54A . . 120.3 ?
    C55 C54 H54A . . 120.3 ?
    C54 C55 C50 . . 119.01(15) ?
    C54 C55 C56 . . 134.08(14) ?
    C50 C55 C56 . . 106.89(13) ?
    C57 C56 C61 . . 119.16(15) ?
    C57 C56 C55 . . 133.81(14) ?
    C61 C56 C55 . . 107.00(13) ?
    C58 C57 C56 . . 119.17(15) ?
    C58 C57 H57A . . 120.4 ?
    C56 C57 H57A . . 120.4 ?
    C57 C58 C59 . . 120.76(15) ?
    C57 C58 H58A . . 119.6 ?
    C59 C58 H58A . . 119.6 ?
    C60 C59 C58 . . 121.53(16) ?
    C60 C59 H59A . . 119.2 ?
    C58 C59 H59A . . 119.2 ?
    C59 C60 C61 . . 117.44(14) ?
    C59 C60 H60A . . 121.3 ?
    C61 C60 H60A . . 121.3 ?
    C60 C61 N4 . . 129.20(13) ?
    C60 C61 C56 . . 121.93(14) ?
    N4 C61 C56 . . 108.84(14) ?
    C48 C62 H62A . . 109.5 ?
    C48 C62 H62B . . 109.5 ?
    H62A C62 H62B . . 109.5 ?
    C48 C62 H62C . . 109.5 ?
    H62A C62 H62C . . 109.5 ?
    H62B C62 H62C . . 109.5 ?
loop_
    _geom_torsion_atom_site_label_1
    _geom_torsion_atom_site_label_2
    _geom_torsion_atom_site_label_3
    _geom_torsion_atom_site_label_4
    _geom_torsion_site_symmetry_1
    _geom_torsion_site_symmetry_2
    _geom_torsion_site_symmetry_3
    _geom_torsion_site_symmetry_4
    _geom_torsion
    _geom_torsion_publ_flag
    C12 N1 C1 C2 . . . . -179.43(16) ?
    C13 N1 C1 C2 . . . . 3.4(3) ?
    C12 N1 C1 C6 . . . . -0.39(17) ?
    C13 N1 C1 C6 . . . . -177.55(14) ?
    N1 C1 C2 C3 . . . . 177.99(15) ?
    C6 C1 C2 C3 . . . . -1.0(2) ?
    C1 C2 C3 C4 . . . . 0.9(2) ?
    C2 C3 C4 C5 . . . . -0.4(3) ?
    C3 C4 C5 C6 . . . . -0.1(2) ?
    C4 C5 C6 C1 . . . . 0.1(2) ?
    C4 C5 C6 C7 . . . . -179.48(17) ?
    C2 C1 C6 C5 . . . . 0.5(2) ?
    N1 C1 C6 C5 . . . . -178.65(13) ?
    C2 C1 C6 C7 . . . . -179.86(14) ?
    N1 C1 C6 C7 . . . . 1.00(17) ?
    C5 C6 C7 C8 . . . . -3.6(3) ?
    C1 C6 C7 C8 . . . . 176.83(17) ?
    C5 C6 C7 C12 . . . . 178.35(17) ?
    C1 C6 C7 C12 . . . . -1.23(17) ?
    C12 C7 C8 C9 . . . . 0.3(2) ?
    C6 C7 C8 C9 . . . . -177.59(17) ?
    C7 C8 C9 C10 . . . . -1.6(3) ?
    C8 C9 C10 C11 . . . . 1.8(3) ?
    C9 C10 C11 C12 . . . . -0.6(3) ?
    C10 C11 C12 N1 . . . . 177.13(16) ?
    C10 C11 C12 C7 . . . . -0.7(2) ?
    C1 N1 C12 C11 . . . . -178.50(16) ?
    C13 N1 C12 C11 . . . . -1.3(3) ?
    C1 N1 C12 C7 . . . . -0.41(17) ?
    C13 N1 C12 C7 . . . . 176.81(14) ?
    C8 C7 C12 C11 . . . . 0.9(2) ?
    C6 C7 C12 C11 . . . . 179.28(15) ?
    C8 C7 C12 N1 . . . . -177.37(14) ?
    C6 C7 C12 N1 . . . . 1.02(17) ?
    C12 N1 C13 C14 . . . . 58.8(2) ?
    C1 N1 C13 C14 . . . . -124.46(17) ?
    C12 N1 C13 C18 . . . . -119.32(17) ?
    C1 N1 C13 C18 . . . . 57.4(2) ?
    C18 C13 C14 C15 . . . . -0.9(3) ?
    N1 C13 C14 C15 . . . . -179.08(15) ?
    C13 C14 C15 C16 . . . . 0.7(3) ?
    C13 C14 C15 C31 . . . . -177.85(17) ?
    C14 C15 C16 C17 . . . . 0.1(3) ?
    C31 C15 C16 C17 . . . . 178.67(17) ?
    C15 C16 C17 C18 . . . . -0.7(2) ?
    C15 C16 C17 N2 . . . . 178.26(15) ?
    C19 N2 C17 C18 . . . . 123.85(17) ?
    C30 N2 C17 C18 . . . . -56.5(2) ?
    C19 N2 C17 C16 . . . . -55.1(2) ?
    C30 N2 C17 C16 . . . . 124.50(17) ?
    C16 C17 C18 C13 . . . . 0.5(2) ?
    N2 C17 C18 C13 . . . . -178.47(14) ?
    C14 C13 C18 C17 . . . . 0.3(2) ?
    N1 C13 C18 C17 . . . . 178.44(14) ?
    C30 N2 C19 C20 . . . . 178.56(16) ?
    C17 N2 C19 C20 . . . . -1.8(3) ?
    C30 N2 C19 C24 . . . . -0.78(17) ?
    C17 N2 C19 C24 . . . . 178.90(14) ?
    N2 C19 C20 C21 . . . . -179.87(16) ?
    C24 C19 C20 C21 . . . . -0.6(2) ?
    C19 C20 C21 C22 . . . . -0.6(3) ?
    C20 C21 C22 C23 . . . . 0.9(3) ?
    C21 C22 C23 C24 . . . . 0.1(3) ?
    C22 C23 C24 C19 . . . . -1.3(2) ?
    C22 C23 C24 C25 . . . . 179.13(17) ?
    C20 C19 C24 C23 . . . . 1.6(2) ?
    N2 C19 C24 C23 . . . . -179.01(14) ?
    C20 C19 C24 C25 . . . . -178.74(14) ?
    N2 C19 C24 C25 . . . . 0.66(17) ?
    C23 C24 C25 C26 . . . . 0.9(3) ?
    C19 C24 C25 C26 . . . . -178.68(17) ?
    C23 C24 C25 C30 . . . . 179.31(17) ?
    C19 C24 C25 C30 . . . . -0.30(17) ?
    C30 C25 C26 C27 . . . . -0.2(2) ?
    C24 C25 C26 C27 . . . . 178.01(17) ?
    C25 C26 C27 C28 . . . . 0.1(3) ?
    C26 C27 C28 C29 . . . . -0.2(3) ?
    C27 C28 C29 C30 . . . . 0.5(3) ?
    C28 C29 C30 N2 . . . . -178.15(17) ?
    C28 C29 C30 C25 . . . . -0.7(3) ?
    C19 N2 C30 C29 . . . . 178.33(17) ?
    C17 N2 C30 C29 . . . . -1.4(3) ?
    C19 N2 C30 C25 . . . . 0.59(17) ?
    C17 N2 C30 C25 . . . . -179.09(14) ?
    C26 C25 C30 C29 . . . . 0.5(2) ?
    C24 C25 C30 C29 . . . . -178.12(15) ?
    C26 C25 C30 N2 . . . . 178.48(14) ?
    C24 C25 C30 N2 . . . . -0.18(17) ?
    C43 N3 C32 C33 . . . . 178.35(16) ?
    C44 N3 C32 C33 . . . . 1.7(3) ?
    C43 N3 C32 C37 . . . . 0.38(17) ?
    C44 N3 C32 C37 . . . . -176.22(14) ?
    N3 C32 C33 C34 . . . . -179.80(16) ?
    C37 C32 C33 C34 . . . . -2.1(2) ?
    C32 C33 C34 C35 . . . . 1.1(3) ?
    C33 C34 C35 C36 . . . . 0.5(3) ?
    C34 C35 C36 C37 . . . . -1.1(3) ?
    C35 C36 C37 C32 . . . . 0.2(2) ?
    C35 C36 C37 C38 . . . . 179.64(17) ?
    C33 C32 C37 C36 . . . . 1.4(2) ?
    N3 C32 C37 C36 . . . . 179.59(14) ?
    C33 C32 C37 C38 . . . . -178.14(14) ?
    N3 C32 C37 C38 . . . . 0.03(17) ?
    C36 C37 C38 C39 . . . . 1.5(3) ?
    C32 C37 C38 C39 . . . . -179.01(18) ?
    C36 C37 C38 C43 . . . . -179.89(17) ?
    C32 C37 C38 C43 . . . . -0.42(17) ?
    C43 C38 C39 C40 . . . . -1.8(2) ?
    C37 C38 C39 C40 . . . . 176.64(17) ?
    C38 C39 C40 C41 . . . . 0.0(3) ?
    C39 C40 C41 C42 . . . . 1.4(3) ?
    C40 C41 C42 C43 . . . . -0.9(2) ?
    C41 C42 C43 N3 . . . . -177.46(15) ?
    C41 C42 C43 C38 . . . . -1.0(2) ?
    C32 N3 C43 C42 . . . . 176.13(16) ?
    C44 N3 C43 C42 . . . . -7.3(3) ?
    C32 N3 C43 C38 . . . . -0.65(17) ?
    C44 N3 C43 C38 . . . . 175.96(14) ?
    C39 C38 C43 C42 . . . . 2.4(2) ?
    C37 C38 C43 C42 . . . . -176.44(14) ?
    C39 C38 C43 N3 . . . . 179.48(14) ?
    C37 C38 C43 N3 . . . . 0.65(17) ?
    C43 N3 C44 C49 . . . . 134.06(16) ?
    C32 N3 C44 C49 . . . . -49.9(2) ?
    C43 N3 C44 C45 . . . . -46.4(2) ?
    C32 N3 C44 C45 . . . . 129.62(16) ?
    C49 C44 C45 C46 . . . . 0.2(2) ?
    N3 C44 C45 C46 . . . . -179.35(14) ?
    C44 C45 C46 C47 . . . . 1.5(2) ?
    C44 C45 C46 N4 . . . . -179.82(14) ?
    C61 N4 C46 C45 . . . . 118.59(17) ?
    C50 N4 C46 C45 . . . . -67.0(2) ?
    C61 N4 C46 C47 . . . . -62.7(2) ?
    C50 N4 C46 C47 . . . . 111.75(18) ?
    C45 C46 C47 C48 . . . . -1.2(2) ?
    N4 C46 C47 C48 . . . . -179.92(14) ?
    C46 C47 C48 C49 . . . . -0.7(2) ?
    C46 C47 C48 C62 . . . . 179.13(16) ?
    C45 C44 C49 C48 . . . . -2.1(2) ?
    N3 C44 C49 C48 . . . . 177.40(14) ?
    C47 C48 C49 C44 . . . . 2.4(2) ?
    C62 C48 C49 C44 . . . . -177.48(15) ?
    C61 N4 C50 C51 . . . . -178.61(16) ?
    C46 N4 C50 C51 . . . . 6.2(3) ?
    C61 N4 C50 C55 . . . . 1.23(17) ?
    C46 N4 C50 C55 . . . . -173.99(14) ?
    N4 C50 C51 C52 . . . . 179.64(16) ?
    C55 C50 C51 C52 . . . . -0.2(2) ?
    C50 C51 C52 C53 . . . . 0.9(3) ?
    C51 C52 C53 C54 . . . . -1.0(3) ?
    C52 C53 C54 C55 . . . . 0.4(3) ?
    C53 C54 C55 C50 . . . . 0.2(2) ?
    C53 C54 C55 C56 . . . . -178.33(17) ?
    C51 C50 C55 C54 . . . . -0.4(2) ?
    N4 C50 C55 C54 . . . . 179.78(14) ?
    C51 C50 C55 C56 . . . . 178.56(15) ?
    N4 C50 C55 C56 . . . . -1.29(17) ?
    C54 C55 C56 C57 . . . . 1.5(3) ?
    C50 C55 C56 C57 . . . . -177.22(17) ?
    C54 C55 C56 C61 . . . . 179.58(17) ?
    C50 C55 C56 C61 . . . . 0.88(17) ?
    C61 C56 C57 C58 . . . . 0.1(2) ?
    C55 C56 C57 C58 . . . . 178.03(16) ?
    C56 C57 C58 C59 . . . . -0.5(2) ?
    C57 C58 C59 C60 . . . . 0.7(3) ?
    C58 C59 C60 C61 . . . . -0.5(2) ?
    C59 C60 C61 N4 . . . . -177.70(15) ?
    C59 C60 C61 C56 . . . . 0.1(2) ?
    C50 N4 C61 C60 . . . . 177.37(16) ?
    C46 N4 C61 C60 . . . . -7.4(3) ?
    C50 N4 C61 C56 . . . . -0.66(17) ?
    C46 N4 C61 C56 . . . . 174.60(14) ?
    C57 C56 C61 C60 . . . . 0.1(2) ?
    C55 C56 C61 C60 . . . . -178.35(14) ?
    C57 C56 C61 N4 . . . . 178.29(14) ?
    C55 C56 C61 N4 . . . . -0.14(17) ?
loop_
    _geom_hbond_atom_site_label_D
    _geom_hbond_atom_site_label_H
    _geom_hbond_atom_site_label_A
    _geom_hbond_site_symmetry_A
    _geom_hbond_distance_DH
    _geom_hbond_distance_HA
    _geom_hbond_distance_DA
    _geom_hbond_angle_DHA
    _geom_hbond_publ_flag
    C9 H9A <i>Cg</i>1 4_576 0.95 2.959 3.776(2) 145 n
    C5 H5A <i>Cg</i>2 4_676 0.95 2.770 3.6969(19) 165 n
    C53 H53A <i>Cg</i>3 1_554 0.95 2.755 3.5983(19) 148 n
    C8 H8A <i>Cg</i>4 4_676 0.95 2.805 3.7122(19) 160 n
    C49 H49A <i>Cg</i>5 . 0.95 2.977 3.8654(16) 156 n
    C57 H57A <i>Cg</i>6 3_566 0.95 2.845 3.3776(17) 117 n
    C58 H58A <i>Cg</i>7 3_566 0.95 2.878 3.3749(18) 114 n
    C59 H59A <i>Cg</i>8 1_455 0.95 2.658 3.5084(18) 149 n
    C60 H60A <i>Cg</i>9 1_455 0.95 2.738 3.5180(17) 140 n
_iucr_refine_instructions_details
;
TITL sample1 in P2(1)/n
CELL 0.71073   9.2503  29.3854  16.2616  90.000  96.901  90.000
ZERR   8.00   0.0001   0.0004   0.0002   0.000   0.001   0.000
LATT 1
SYMM 0.5-X, 0.5+Y, 0.5-Z
SFAC C  H  N
UNIT 248 176 16
L.S. 14
BOND $H
CONF
ACTA
FMAP 2
PLAN 20
SIZE 0.22 0.23 0.26
TEMP -100.000
REM WGHT    0.053200    1.729800
REM WGHT    0.052400    1.753100
REM WGHT    0.045000    1.231600
REM WGHT    0.043500    1.273800
REM WGHT    0.043300    1.279000
REM WGHT    0.041600    1.326400
REM WGHT    0.041100    1.345700
REM WGHT    0.041100    1.344200
REM WGHT    0.041100    1.344900
REM WGHT    0.041100    1.344500
REM WGHT    0.041100    1.344600
REM WGHT    0.041100    1.345100
REM WGHT    0.041000    1.349200
WGHT    0.041100    1.344500
EXTI    0.002467
FVAR       0.11316
N1    3    0.276896    0.626490    0.762859    11.00000    0.03000    0.02308 =
         0.03466    0.00436    0.00660   -0.00006
N2    3    0.332970    0.477219    0.891055    11.00000    0.02703    0.02558 =
         0.02967    0.00631    0.00293   -0.00135
N3    3    0.579959    0.614832    0.444724    11.00000    0.02530    0.02776 =
         0.02808   -0.00011   -0.00064    0.00242
N4    3    0.168336    0.666607    0.253566    11.00000    0.02595    0.03414 =
         0.02255    0.00157   -0.00189   -0.00020
C1    1    0.411945    0.640010    0.741236    11.00000    0.03017    0.02620 =
         0.02440    0.00261    0.00124   -0.00371
C2    1    0.525391    0.613959    0.718892    11.00000    0.03361    0.03327 =
         0.03140    0.00004    0.00273   -0.00115
AFIX  43
H2A   2    0.520081    0.581674    0.718106    11.00000   -1.20000
AFIX   0
C3    1    0.646893    0.636489    0.697717    11.00000    0.03178    0.05266 =
         0.03141    0.00013    0.00527   -0.00293
AFIX  43
H3A   2    0.725596    0.619288    0.681386    11.00000   -1.20000
AFIX   0
C4    1    0.656674    0.683860    0.699759    11.00000    0.04020    0.05463 =
         0.03108    0.00388    0.00258   -0.01937
AFIX  43
H4A   2    0.741670    0.698447    0.685218    11.00000   -1.20000
AFIX   0
C5    1    0.544308    0.709449    0.722632    11.00000    0.05131    0.03234 =
         0.03040    0.00344    0.00007   -0.01637
AFIX  43
H5A   2    0.551249    0.741701    0.724084    11.00000   -1.20000
AFIX   0
C6    1    0.419732    0.687871    0.743761    11.00000    0.04116    0.02684 =
         0.02238    0.00340   -0.00154   -0.00565
C7    1    0.284749    0.703890    0.769352    11.00000    0.04349    0.02733 =
         0.02449    0.00454   -0.00091    0.00281
C8    1    0.231667    0.746908    0.786186    11.00000    0.06412    0.02776 =
         0.03486    0.00293   -0.00467    0.00736
AFIX  43
H8A   2    0.287841    0.773404    0.779347    11.00000   -1.20000
AFIX   0
C9    1    0.096651    0.750240    0.812839    11.00000    0.06869    0.04039 =
         0.03595   -0.00226   -0.00576    0.02582
AFIX  43
H9A   2    0.060600    0.779314    0.825808    11.00000   -1.20000
AFIX   0
C10   1    0.012037    0.711949    0.821158    11.00000    0.04669    0.06032 =
         0.03222   -0.00104   -0.00056    0.02421
AFIX  43
H10A  2   -0.082028    0.715408    0.838224    11.00000   -1.20000
AFIX   0
C11   1    0.061631    0.668837    0.805146    11.00000    0.03567    0.04428 =
         0.03557    0.00413    0.00449    0.00752
AFIX  43
H11A  2    0.003801    0.642629    0.811365    11.00000   -1.20000
AFIX   0
C12   1    0.199011    0.665302    0.779662    11.00000    0.03773    0.02793 =
         0.02529    0.00478    0.00082    0.00690
C13   1    0.227401    0.580889    0.770798    11.00000    0.02739    0.02528 =
         0.02794    0.00182    0.00575   -0.00284
C14   1    0.098562    0.566937    0.725621    11.00000    0.02995    0.03524 =
         0.02863    0.01038    0.00063   -0.00110
AFIX  43
H14A  2    0.044751    0.587695    0.689044    11.00000   -1.20000
AFIX   0
C15   1    0.047358    0.523040    0.733212    11.00000    0.02836    0.04149 =
         0.02943    0.00585   -0.00032   -0.00834
C16   1    0.126109    0.493158    0.787607    11.00000    0.03186    0.02980 =
         0.03097    0.00324    0.00358   -0.00866
AFIX  43
H16A  2    0.092193    0.462941    0.793320    11.00000   -1.20000
AFIX   0
C17   1    0.254523    0.507393    0.833725    11.00000    0.02735    0.02667 =
         0.02583    0.00244    0.00193    0.00000
C18   1    0.305853    0.551176    0.825263    11.00000    0.02377    0.02713 =
         0.02608    0.00048    0.00128   -0.00311
AFIX  43
H18A  2    0.394000    0.560757    0.856492    11.00000   -1.20000
AFIX   0
C19   1    0.277611    0.454547    0.955700    11.00000    0.02954    0.02272 =
         0.02736    0.00139    0.00082   -0.00659
C20   1    0.140015    0.456434    0.980603    11.00000    0.03111    0.03776 =
         0.03302    0.00215    0.00172   -0.00497
AFIX  43
H20A  2    0.066014    0.475122    0.952609    11.00000   -1.20000
AFIX   0
C21   1    0.114128    0.430135    1.047709    11.00000    0.03365    0.05930 =
         0.03763    0.00748    0.00542   -0.01250
AFIX  43
H21A  2    0.020813    0.431010    1.066499    11.00000   -1.20000
AFIX   0
C22   1    0.221796    0.402400    1.088352    11.00000    0.04211    0.06035 =
         0.03375    0.01835   -0.00271   -0.01961
AFIX  43
H22A  2    0.200371    0.384365    1.133837    11.00000   -1.20000
AFIX   0
C23   1    0.358765    0.400690    1.063697    11.00000    0.03635    0.03756 =
         0.03461    0.01025   -0.00959   -0.01214
AFIX  43
H23A  2    0.431697    0.381626    1.091700    11.00000   -1.20000
AFIX   0
C24   1    0.388798    0.427279    0.997195    11.00000    0.03040    0.02466 =
         0.02826    0.00108   -0.00321   -0.00787
C25   1    0.517176    0.434178    0.956462    11.00000    0.02794    0.02358 =
         0.02942   -0.00115   -0.00259   -0.00419
C26   1    0.657503    0.416358    0.968104    11.00000    0.03498    0.02562 =
         0.03802   -0.00057   -0.00583   -0.00035
AFIX  43
H26A  2    0.685009    0.395477    1.011790    11.00000   -1.20000
AFIX   0
C27   1    0.755644    0.429338    0.915670    11.00000    0.03126    0.03909 =
         0.04991   -0.00428    0.00091    0.00531
AFIX  43
H27A  2    0.851651    0.417309    0.923166    11.00000   -1.20000
AFIX   0
C28   1    0.715989    0.459926    0.851660    11.00000    0.03623    0.05727 =
         0.04805    0.00805    0.01484    0.00257
AFIX  43
H28A  2    0.785994    0.468460    0.816293    11.00000   -1.20000
AFIX   0
C29   1    0.577582    0.478253    0.838066    11.00000    0.03693    0.04362 =
         0.03757    0.01111    0.00831    0.00269
AFIX  43
H29A  2    0.551066    0.498949    0.793944    11.00000   -1.20000
AFIX   0
C30   1    0.478972    0.465198    0.891472    11.00000    0.02790    0.02643 =
         0.03038    0.00043    0.00015   -0.00226
C31   1   -0.090604    0.507706    0.681374    11.00000    0.04310    0.06855 =
         0.04647    0.01955   -0.01413   -0.02376
AFIX 137
H31A  2   -0.096032    0.521553    0.626265    11.00000   -1.50000
H31B  2   -0.175164    0.517134    0.708172    11.00000   -1.50000
H31C  2   -0.090083    0.474488    0.676070    11.00000   -1.50000
AFIX   0
C32   1    0.719666    0.629007    0.476883    11.00000    0.02502    0.03278 =
         0.02200    0.00295    0.00055    0.00041
C33   1    0.770125    0.672154    0.499945    11.00000    0.02951    0.03172 =
         0.03365    0.00147    0.00182    0.00193
AFIX  43
H33A  2    0.707069    0.697782    0.495250    11.00000   -1.20000
AFIX   0
C34   1    0.915501    0.676404    0.529977    11.00000    0.03225    0.03580 =
         0.04145    0.00240    0.00032   -0.00516
AFIX  43
H34A  2    0.952218    0.705524    0.547115    11.00000   -1.20000
AFIX   0
C35   1    1.010016    0.639385    0.535952    11.00000    0.02592    0.04589 =
         0.03974    0.01104   -0.00314   -0.00454
AFIX  43
H35A  2    1.109353    0.643458    0.557293    11.00000   -1.20000
AFIX   0
C36   1    0.959932    0.596952    0.511043    11.00000    0.02788    0.03777 =
         0.03553    0.01198   -0.00047    0.00578
AFIX  43
H36A  2    1.024673    0.571747    0.514148    11.00000   -1.20000
AFIX   0
C37   1    0.813065    0.591151    0.481113    11.00000    0.02920    0.03199 =
         0.02358    0.00640    0.00231    0.00329
C38   1    0.727049    0.552489    0.450350    11.00000    0.03012    0.03161 =
         0.02389    0.00424    0.00243    0.00290
C39   1    0.758082    0.506714    0.440742    11.00000    0.03473    0.03499 =
         0.03835    0.00351    0.00205    0.00809
AFIX  43
H39A  2    0.854882    0.495813    0.453409    11.00000   -1.20000
AFIX   0
C40   1    0.647482    0.477312    0.412736    11.00000    0.04909    0.02851 =
         0.03589   -0.00168    0.00428    0.00648
AFIX  43
H40A  2    0.667946    0.445944    0.405982    11.00000   -1.20000
AFIX   0
C41   1    0.505418    0.493289    0.394190    11.00000    0.04108    0.03267 =
         0.03077   -0.00388    0.00098   -0.00334
AFIX  43
H41A  2    0.430017    0.472342    0.376116    11.00000   -1.20000
AFIX   0
C42   1    0.471467    0.538630    0.401374    11.00000    0.03127    0.03477 =
         0.02877   -0.00230    0.00064    0.00211
AFIX  43
H42A  2    0.374568    0.549294    0.387881    11.00000   -1.20000
AFIX   0
C43   1    0.583999    0.568209    0.429056    11.00000    0.03065    0.02868 =
         0.02081    0.00088    0.00219    0.00242
C44   1    0.456481    0.643479    0.426451    11.00000    0.02227    0.02615 =
         0.02629    0.00269    0.00029    0.00062
C45   1    0.373722    0.640637    0.349278    11.00000    0.02932    0.02610 =
         0.02471   -0.00207    0.00254    0.00078
AFIX  43
H45A  2    0.398499    0.619519    0.309010    11.00000   -1.20000
AFIX   0
C46   1    0.254848    0.669073    0.332230    11.00000    0.02440    0.02825 =
         0.02413    0.00202   -0.00117   -0.00194
C47   1    0.220329    0.700607    0.390031    11.00000    0.02321    0.02846 =
         0.03211    0.00000    0.00016    0.00251
AFIX  43
H47A  2    0.139374    0.720292    0.376909    11.00000   -1.20000
AFIX   0
C48   1    0.303220    0.703771    0.467351    11.00000    0.02490    0.02915 =
         0.02946   -0.00283    0.00332   -0.00230
C49   1    0.419948    0.674215    0.485159    11.00000    0.02570    0.03220 =
         0.02399   -0.00054   -0.00088   -0.00178
AFIX  43
H49A  2    0.475404    0.675088    0.538240    11.00000   -1.20000
AFIX   0
C50   1    0.213110    0.678562    0.177595    11.00000    0.03169    0.02411 =
         0.02297    0.00079    0.00145    0.00171
C51   1    0.349670    0.691300    0.159453    11.00000    0.03232    0.03382 =
         0.03341   -0.00078    0.00089   -0.00122
AFIX  43
H51A  2    0.430183    0.693133    0.201488    11.00000   -1.20000
AFIX   0
C52   1    0.364535    0.701254    0.077899    11.00000    0.03958    0.03443 =
         0.04074    0.00335    0.01057   -0.00329
AFIX  43
H52A  2    0.457410    0.709693    0.063523    11.00000   -1.20000
AFIX   0
C53   1    0.246020    0.699190    0.016073    11.00000    0.04775    0.03839 =
         0.02832    0.00656    0.00846    0.00312
AFIX  43
H53A  2    0.259073    0.706694   -0.039378    11.00000   -1.20000
AFIX   0
C54   1    0.110998    0.686440    0.034597    11.00000    0.03852    0.03469 =
         0.02498    0.00294   -0.00025    0.00458
AFIX  43
H54A  2    0.030929    0.684893   -0.007761    11.00000   -1.20000
AFIX   0
C55   1    0.092460    0.675784    0.116116    11.00000    0.03158    0.02282 =
         0.02619    0.00000    0.00058    0.00335
C56   1   -0.029446    0.660528    0.156537    11.00000    0.03016    0.01984 =
         0.02424   -0.00026   -0.00076    0.00334
C57   1   -0.174225    0.649881    0.128576    11.00000    0.03237    0.02789 =
         0.02853   -0.00157   -0.00494    0.00169
AFIX  43
H57A  2   -0.210417    0.653136    0.071691    11.00000   -1.20000
AFIX   0
C58   1   -0.263687    0.634633    0.184422    11.00000    0.02794    0.03185 =
         0.03693   -0.00475   -0.00275   -0.00235
AFIX  43
H58A  2   -0.362458    0.627559    0.165912    11.00000   -1.20000
AFIX   0
C59   1   -0.211144    0.629440    0.267831    11.00000    0.03300    0.03144 =
         0.03221   -0.00008    0.00667   -0.00320
AFIX  43
H59A  2   -0.274723    0.618528    0.305138    11.00000   -1.20000
AFIX   0
C60   1   -0.068558    0.639802    0.297586    11.00000    0.03384    0.02967 =
         0.02460    0.00176    0.00046    0.00032
AFIX  43
H60A  2   -0.033337    0.636436    0.354585    11.00000   -1.20000
AFIX   0
C61   1    0.021111    0.655311    0.240949    11.00000    0.02662    0.02292 =
         0.02486   -0.00033   -0.00124    0.00252
C62   1    0.267822    0.738379    0.530118    11.00000    0.03114    0.04396 =
         0.04021   -0.01431    0.00068    0.00242
AFIX 137
H62A  2    0.357365    0.753790    0.553540    11.00000   -1.50000
H62B  2    0.223676    0.723079    0.574492    11.00000   -1.50000
H62C  2    0.199368    0.760811    0.503206    11.00000   -1.50000
HKLF 4
REM  sample1 in P2(1)/n
REM R1 =  0.0509 for   7284 Fo > 4sig(Fo)  and  0.0870 for all  10834 data
REM    598 parameters refined using      0 restraints
END
WGHT      0.0411      1.3446
REM Highest difference peak  0.255,  deepest hole -0.217,  1-sigma level  0.041
Q1    1   0.6425  0.5525  0.4580  11.00000  0.05    0.26
Q2    1   0.8841  0.5962  0.4660  11.00000  0.05    0.25
Q3    1   0.0319  0.6565  0.1257  11.00000  0.05    0.24
Q4    1   0.7855  0.6098  0.4680  11.00000  0.05    0.22
Q5    1   0.3847  0.6314  0.3998  11.00000  0.05    0.22
Q6    1   0.2148  0.4990  0.7880  11.00000  0.05    0.21
Q7    1   0.4602  0.4286  0.9826  11.00000  0.05    0.21
Q8    1   0.4432  0.6530  0.3806  11.00000  0.05    0.21
Q9    1   0.7996  0.5716  0.4480  11.00000  0.05    0.20
Q10   1  -0.0006  0.6472  0.1962  11.00000  0.05    0.20
Q11   1   0.9798  0.6592  0.5003  11.00000  0.05    0.20
Q12   1  -0.1315  0.4846  0.7068  11.00000  0.05    0.20
Q13   1   0.1708  0.7436  0.5386  11.00000  0.05    0.20
Q14   1   0.5066  0.4592  0.9424  11.00000  0.05    0.20
Q15   1   0.3774  0.6961  0.4650  11.00000  0.05    0.20
Q16   1   0.5133  0.5530  0.4378  11.00000  0.05    0.19
Q17   1   0.2427  0.5718  0.8143  11.00000  0.05    0.19
Q18   1   0.2576  0.6874  0.7973  11.00000  0.05    0.19
Q19   1   0.1157  0.5049  0.7370  11.00000  0.05    0.19
Q20   1  -0.0187  0.6642  0.1981  11.00000  0.05    0.19
;
data_global
_journal_date_recd_electronic     2013-03-15
_journal_date_accepted     2013-04-29
_journal_name_full     'Acta Crystallographica, Section E'
_journal_year     2013
_journal_volume     69
_journal_issue      6
_journal_page_first     o828
_journal_page_last     o828
_journal_paper_category     QO
_journal_paper_doi     10.1107/S1600536813011641
_journal_coeditor_code     FB2283
loop_
    _publ_contact_author_name
    _publ_contact_author_address
    _publ_contact_author_email
    'Lee, Jai Young'
;
Department of Chemistry, Konyang University, Nonsan 320-711, Republic of Korea
;
 jylee@konyang.ac.kr
    'Sim, Wonbo'
;
Department of Chemistry, Konyang University, Nonsan 320-711, Republic of Korea
;
 jylee@konyang.ac.kr
_publ_contact_author_fax     '82-41-732-2544'
_publ_contact_author_phone     '82-41-730-5586'
_publ_section_title
;
9-[3-(Carbazol-9-yl)-5-methylphenyl]carbazole
;
loop_
    _publ_author_name
    _publ_author_footnote
    _publ_author_address
    'Kim, Jae Eun' .
;
Department of Chemistry, Konyang University, Nonsan 320-711, Republic of Korea
;
    'Kim, Jun Hee' .
;
Department of Chemistry, Konyang University, Nonsan 320-711, Republic of Korea
;
    'Sim, Wonbo' .
;
Department of Chemistry, Konyang University, Nonsan 320-711, Republic of Korea
;
    'Lee, Jai Young' .
;
Department of Chemistry, Konyang University, Nonsan 320-711, Republic of Korea
;
