# Supplementary material for: 9-[3-(Carbazol-9-yl)-5-methyl­phen­yl]carbazole
Source: Acta Crystallogr Sect E Struct Rep Online. 2013 May 4;69(Pt 6):o828. doi: 10.1107/S1600536813011641 (PMC3684916; doi:10.1107/S1600536813011641)
Supplement: Supplementary file 2 [file e-69-0o828-Isup2.hkl]

# 
# h,k,l, Fc-squared, Fo-squared, sigma(Fo-squared) and status flag 
# 
data_I
_shelx_title ' sample1 in P2(1)/n' 
_shelx_refln_list_code          4 
_shelx_F_calc_maximum      282.64 
_exptl_crystal_F_000      1776.00 
_reflns_d_resolution_high  0.7495 
 
loop_ 
 _symmetry_equiv_pos_as_xyz 
 'x, y, z' 
 '-x+1/2, y+1/2, -z+1/2' 
 '-x, -y, -z' 
 'x-1/2, -y-1/2, z-1/2' 
 
_cell_length_a     9.2503 
_cell_length_b    29.3854 
_cell_length_c    16.2616 
_cell_angle_alpha  90.000 
_cell_angle_beta   96.901 
_cell_angle_gamma  90.000 
 
_shelx_F_squared_multiplier     1.000 
 
loop_ 
 _refln_index_h 
 _refln_index_k 
 _refln_index_l 
 _refln_F_squared_calc 
 _refln_F_squared_meas 
 _refln_F_squared_sigma 
 _refln_observed_status 
   2   0   0    16177.02    15577.23    168.01 o 
   4   0   0     8999.26     9422.75    114.11 o 
   6   0   0     4103.72     3976.64     92.57 o 
   8   0   0      673.26      735.72     31.65 o 
  10   0   0        6.79        1.56     17.96 o 
  12   0   0       34.37      153.84     42.95 o 
   1   1   0     5228.07     5055.69     39.09 o 
   2   1   0      165.97      184.50      5.86 o 
   3   1   0      437.56      417.89      8.08 o 
   4   1   0       68.71       84.49      5.93 o 
   5   1   0      635.84      618.92     12.59 o 
   6   1   0       21.81       34.18      5.47 o 
   7   1   0       80.70       70.64      9.08 o 
   8   1   0        3.98        6.56      5.87 o 
   9   1   0        0.65       -0.11     11.86 o 
  10   1   0       50.83       59.18     19.00 o 
  11   1   0        1.34       10.98     15.18 o 
  12   1   0        6.72        4.79     17.89 o 
   0   2   0     2701.40     2602.96     40.22 o 
   1   2   0     1426.83     1334.15     10.96 o 
   2   2   0     1638.78     1517.78     16.51 o 
   3   2   0       23.85       18.52      2.93 o 
   4   2   0      185.20      164.47      7.35 o 
   5   2   0      166.53      158.98      7.08 o 
   6   2   0      193.45      212.81      8.51 o 
   7   2   0       42.94       42.29      6.23 o 
   8   2   0      239.44      237.14     20.86 o 
   9   2   0        0.26        5.80      9.12 o 
  10   2   0        7.68       -2.47     13.77 o 
  11   2   0       14.67       29.07     33.58 o 
  12   2   0        0.15       -1.56     19.13 o 
   1   3   0     4973.63     4757.93     33.23 o 
   2   3   0     1057.69      964.71     12.80 o 
   3   3   0     3103.48     3094.89     31.81 o 
   4   3   0      203.30      217.94      6.80 o 
   5   3   0     9513.42    10013.30     92.20 o 
   6   3   0      206.96      194.65      8.24 o 
   7   3   0       41.81       34.68      6.08 o 
   8   3   0      282.81      287.52     16.57 o 
   9   3   0       82.12      102.39     13.52 o 
  10   3   0        1.20        6.64     12.70 o 
  11   3   0      359.40      427.88     40.87 o 
  12   3   0       67.09       88.79     25.38 o 
   0   4   0     9286.08     9272.68     94.89 o 
   1   4   0    35972.18    36896.26    321.72 o 
   2   4   0      296.90      265.65      6.62 o 
   3   4   0     1488.91     1434.83     18.01 o 
   4   4   0        4.06       13.05      3.36 o 
   5   4   0        1.81       -2.38      3.00 o 
   6   4   0       10.57        2.55      3.45 o 
   7   4   0      483.33      451.37     14.05 o 
   8   4   0      282.12      238.38     18.38 o 
   9   4   0       51.96       61.93     11.69 o 
  10   4   0       17.51       14.88     14.42 o 
  11   4   0       61.22      155.08     27.78 o 
  12   4   0        3.84       23.49     19.00 o 
   1   5   0     1070.46     1027.76     12.58 o 
   2   5   0        3.88        2.86      2.36 o 
   3   5   0        0.02        1.55      2.40 o 
   4   5   0     3712.57     4006.01     41.71 o 
   5   5   0     1797.89     1924.24     25.88 o 
   6   5   0      162.03      168.08      9.78 o 
   7   5   0       33.93       28.18      7.28 o 
   8   5   0      613.20      528.73     23.14 o 
   9   5   0      240.88      257.29     18.95 o 
  10   5   0       10.88       20.99     14.01 o 
  11   5   0        8.56       21.43     17.39 o 
  12   5   0       40.08       42.56     23.19 o 
   0   6   0    54673.71    56140.90    650.67 o 
   1   6   0    35551.89    36040.18    268.15 o 
   2   6   0     1268.94     1277.54     15.66 o 
   3   6   0     1851.48     1809.18     21.60 o 
   4   6   0        1.77        2.48      3.45 o 
   5   6   0     1567.03     1667.38     23.59 o 
   6   6   0        9.64       15.19      4.26 o 
   7   6   0       44.87       42.48      6.31 o 
   8   6   0       63.46       77.83     14.03 o 
   9   6   0       52.10       24.34     10.31 o 
  10   6   0       93.10       80.43     21.25 o 
  11   6   0        0.92       -0.16     15.67 o 
  12   6   0      147.95      156.97     44.51 o 
   1   7   0     3840.51     3792.47     33.73 o 
   2   7   0     2596.70     2521.93     26.88 o 
   3   7   0       83.58       85.50      4.57 o 
   4   7   0     2999.24     3161.08     34.95 o 
   5   7   0      408.24      505.89     14.75 o 
   6   7   0      890.53      928.39     19.53 o 
   7   7   0        9.28       13.72      5.26 o 
   8   7   0       10.40       -1.09      5.65 o 
   9   7   0      187.69      170.28     16.65 o 
  10   7   0        1.04       -2.16     13.77 o 
  11   7   0       93.03       68.70     22.14 o 
  12   7   0        5.27       50.76     32.02 o 
   0   8   0     6593.86     6666.98     72.43 o 
   1   8   0      190.74      147.77      4.21 o 
   2   8   0      598.89      611.57      9.93 o 
   3   8   0    10205.20    10451.58     88.58 o 
   4   8   0     1143.11     1121.19     17.42 o 
   5   8   0      777.62      828.23     15.76 o 
   6   8   0        0.22       -4.39      4.39 o 
   7   8   0      374.88      346.07     12.74 o 
   8   8   0       43.59       31.62      9.42 o 
   9   8   0       98.28      124.34     21.31 o 
  10   8   0      208.42      214.27     29.68 o 
  11   8   0       49.46       95.04     23.42 o 
   1   9   0     4870.16     4603.35     41.02 o 
   2   9   0     1030.99      922.09     12.90 o 
   3   9   0      390.82      485.62      9.83 o 
   4   9   0      644.70      697.94     13.47 o 
   5   9   0        1.58        1.34      3.66 o 
   6   9   0      141.07      135.75      8.91 o 
   7   9   0        2.64        1.09      4.94 o 
   8   9   0      710.27      693.42     28.65 o 
   9   9   0        9.67       20.61      9.33 o 
  10   9   0       30.65        9.91     14.79 o 
  11   9   0        4.58       -2.34     15.46 o 
   0  10   0       67.26       77.46      5.04 o 
   1  10   0     8642.00     8466.49     75.12 o 
   2  10   0      520.64      514.86      9.53 o 
   3  10   0       17.34       21.73      3.74 o 
   4  10   0      377.48      372.28     10.54 o 
   5  10   0       60.87       90.95      8.11 o 
   6  10   0       15.55       20.50      8.57 o 
   7  10   0        0.14        0.05      6.56 o 
   8  10   0       10.50       12.81      8.85 o 
   9  10   0        1.60       16.53      9.48 o 
  10  10   0       47.23       38.72     27.72 o 
  11  10   0       89.16       73.46     23.02 o 
   1  11   0     3290.50     3495.51     35.28 o 
   2  11   0     1985.14     2051.86     22.87 o 
   3  11   0     2223.97     2333.53     26.40 o 
   4  11   0      827.03      923.80     17.95 o 
   5  11   0      890.91      953.06     18.73 o 
   6  11   0      141.90      137.55      9.33 o 
   7  11   0     3406.86     3370.69     55.26 o 
   8  11   0      936.11      841.96     32.12 o 
   9  11   0     1111.67     1101.26     38.78 o 
  10  11   0        2.53       12.39     22.26 o 
  11  11   0      399.70      523.29     46.08 o 
   0  12   0      366.05      400.23     22.16 o 
   1  12   0      475.52      446.60      9.35 o 
   2  12   0       86.43       97.06      5.13 o 
   4  12   0     1006.46     1148.01     17.82 o 
   5  12   0        5.36        3.06      4.30 o 
   6  12   0      453.35      409.30     14.29 o 
   7  12   0      403.25      342.82     16.49 o 
   8  12   0        9.51       -3.90      9.20 o 
   9  12   0      223.51      203.71     18.72 o 
  10  12   0       34.78       34.49     13.22 o 
  11  12   0       79.05      138.61     30.07 o 
   1  13   0     9055.61     9402.80     84.23 o 
   2  13   0     1361.90     1447.06     18.77 o 
   3  13   0     1054.59     1114.60     16.78 o 
   4  13   0      488.53      581.98     12.66 o 
   5  13   0     1501.69     1567.21     25.74 o 
   6  13   0        0.84       -4.88      4.88 o 
   7  13   0      227.91      205.51     14.25 o 
   8  13   0      171.19      167.80     16.68 o 
   9  13   0        1.79        7.89      9.04 o 
  10  13   0      162.32      176.13     22.17 o 
  11  13   0        0.33       10.54     17.94 o 
   0  14   0      253.27      372.16     11.52 o 
   1  14   0       23.99       24.26      3.84 o 
   2  14   0      393.38      384.42     10.13 o 
   3  14   0        3.09       -3.23      3.57 o 
   4  14   0      186.45      203.35      8.48 o 
   5  14   0      873.62      847.93     20.05 o 
   6  14   0       13.96        9.09      6.38 o 
   7  14   0       29.39       18.11      8.21 o 
   8  14   0      639.33      641.20     28.71 o 
   9  14   0       32.07       25.65     10.88 o 
  10  14   0       17.15       68.35     15.01 o 
  11  14   0      256.20      338.42     98.80 o 
   1  15   0     2562.57     2764.82     30.92 o 
   2  15   0     2191.13     2212.08     29.42 o 
   3  15   0      768.54      860.99     15.13 o 
   4  15   0        1.85        7.23      4.49 o 
   5  15   0      415.94      430.65     13.53 o 
   6  15   0       12.51        3.76      6.44 o 
   7  15   0      180.44      169.83     13.85 o 
   8  15   0      129.10      116.78     15.05 o 
   9  15   0       45.16       62.70     13.41 o 
  10  15   0        0.01       -3.99     13.46 o 
  11  15   0       33.35       46.07     29.67 o 
   0  16   0     4464.17     4939.50     66.12 o 
   1  16   0      411.64      490.34     10.92 o 
   2  16   0     2377.24     2431.19     28.08 o 
   3  16   0       22.34       21.61      4.91 o 
   4  16   0      165.13      213.73      9.70 o 
   5  16   0      319.39      299.74     12.00 o 
   6  16   0     4463.31     4281.47     65.24 o 
   7  16   0       17.30       22.87      9.27 o 
   8  16   0      751.30      786.15     32.32 o 
   9  16   0      602.95      706.44     42.23 o 
  10  16   0      244.29      288.25     41.07 o 
  11  16   0       19.60       -5.47     24.99 o 
   1  17   0       46.16       45.58      4.96 o 
   2  17   0      167.64      125.67      6.79 o 
   3  17   0     2166.94     2180.06     28.98 o 
   4  17   0       93.52      111.24      9.03 o 
   5  17   0     1308.35     1232.51     23.27 o 
   6  17   0       13.51       19.27      8.15 o 
   7  17   0       30.45       10.76      8.85 o 
   8  17   0       71.57       79.12     13.64 o 
   9  17   0       27.93       30.45     11.79 o 
  10  17   0       17.94       -1.28     20.30 o 
  11  17   0       12.78       33.58     29.67 o 
   0  18   0     2856.06     2881.20     60.88 o 
   1  18   0       64.27      107.69      6.34 o 
   2  18   0      188.06      174.86      8.04 o 
   3  18   0        9.87      103.15     15.89 o 
   4  18   0      783.96      780.60     20.90 o 
   5  18   0      536.44      514.94     17.16 o 
   6  18   0       69.84       75.25     10.47 o 
   7  18   0        1.57       13.97      9.06 o 
   8  18   0        7.50       17.58      9.59 o 
   9  18   0       72.24       93.13     19.04 o 
  10  18   0       65.63       81.61     18.64 o 
   1  19   0      756.23      788.87     15.27 o 
   2  19   0     3233.56     3315.18     46.03 o 
   3  19   0      303.20      287.61     11.37 o 
   4  19   0        0.67        4.38      5.55 o 
   5  19   0       44.99       52.18     11.93 o 
   6  19   0      102.33       83.05     11.18 o 
   7  19   0      617.10      624.37     43.68 o 
   8  19   0      107.07      137.17     20.21 o 
   9  19   0      189.24      235.98     25.42 o 
  10  19   0      358.21      397.60     33.08 o 
   1  20   0        8.06        8.49      4.69 o 
   2  20   0      169.20      173.03      9.57 o 
   3  20   0     1519.89     1512.63     25.46 o 
   4  20   0      381.74      374.74     23.13 o 
   5  20   0       73.72       71.74      9.50 o 
   6  20   0      591.46      508.00     20.17 o 
   7  20   0      233.61      246.16     24.00 o 
   8  20   0       66.23       83.10     18.20 o 
   9  20   0        1.78       15.67     12.49 o 
  10  20   0        6.24       57.18     26.16 o 
   1  21   0        0.06        2.95      5.94 o 
   2  21   0        0.29       -5.25      5.25 o 
   3  21   0      167.51      178.99      9.94 o 
   4  21   0      442.49      419.65     15.99 o 
   5  21   0      119.90      136.71     13.28 o 
   6  21   0        1.58       16.11     10.42 o 
   7  21   0        2.31      -10.26     10.26 o 
   8  21   0       43.44       31.80     24.60 o 
   9  21   0       21.98       74.52     31.24 o 
  10  21   0       80.32      129.94     26.16 o 
   0  22   0       11.28       84.61     18.44 o 
   1  22   0      140.52      133.63      8.51 o 
   2  22   0      629.25      683.15     17.53 o 
   3  22   0      102.23      110.68      9.84 o 
   4  22   0        7.87        2.48     10.27 o 
   5  22   0       36.49       30.59     10.60 o 
   6  22   0       27.58       41.23     12.83 o 
   7  22   0       13.94       -0.21     12.00 o 
   8  22   0        6.00       24.99     16.40 o 
   9  22   0        2.53       17.48     15.23 o 
  10  22   0        1.26      -11.89     42.56 o 
   1  23   0      548.68      550.65     15.02 o 
   2  23   0     1528.45     1556.74     31.39 o 
   3  23   0      364.45      401.57     19.99 o 
   4  23   0     1046.00     1005.32     28.50 o 
   5  23   0      399.59      392.75     23.91 o 
   6  23   0      198.88      190.66     19.12 o 
   7  23   0        2.69       -1.82     11.41 o 
   8  23   0       31.05       57.44     17.57 o 
   9  23   0       34.68       16.74     27.72 o 
   0  24   0     1283.28     1282.65     39.04 o 
   1  24   0     1589.83     1555.33     42.32 o 
   2  24   0     2665.75     2670.77     60.19 o 
   3  24   0     2241.70     2169.66     55.63 o 
   4  24   0     2629.17     2545.92     63.80 o 
   5  24   0       63.76       80.35     15.16 o 
   6  24   0       70.71       58.30     16.84 o 
   7  24   0       17.63       23.50     13.88 o 
   8  24   0       11.08       27.19     14.82 o 
   9  24   0      165.51      292.31     68.33 o 
   1  25   0       14.08       51.34     12.71 o 
   2  25   0      214.09      269.98     15.75 o 
   3  25   0      216.42      234.06     15.38 o 
   4  25   0        2.75       -3.36      9.50 o 
   5  25   0       44.82       15.62     33.31 o 
   6  25   0        0.44        4.08     12.41 o 
   7  25   0      243.96      214.15     25.80 o 
   8  25   0       69.30       67.04     31.24 o 
   9  25   0      129.16      123.88     24.37 o 
   0  26   0     1223.58     1151.57     50.81 o 
   1  26   0      478.67      477.24     24.33 o 
   2  26   0      300.82      275.93     21.98 o 
   3  26   0      722.85      768.81     28.07 o 
   4  26   0        1.48       -0.43      9.42 o 
   5  26   0       56.02       69.64     15.24 o 
   6  26   0      143.88      155.09     28.90 o 
   7  26   0       35.27       28.51     46.85 o 
   8  26   0      258.06      272.87     30.47 o 
   9  26   0       15.58       47.82     18.76 o 
   1  27   0      354.92      289.01     20.95 o 
   2  27   0      425.11      382.34     26.75 o 
   3  27   0      995.18     1084.04     87.52 o 
   4  27   0      266.43      258.33     21.77 o 
   5  27   0        6.49       17.74     12.10 o 
   6  27   0      103.52       76.18     18.75 o 
   7  27   0        0.47       16.70     15.56 o 
   8  27   0      115.25      166.39     26.57 o 
   0  28   0      562.11      439.03     49.22 o 
   1  28   0      225.08      217.16     27.61 o 
   2  28   0     2056.58     1756.99     65.94 o 
   3  28   0        5.76        3.86     17.15 o 
   4  28   0      107.47      109.08     23.06 o 
   5  28   0        1.08      -15.93     29.67 o 
   6  28   0      519.52      660.73     40.31 o 
   7  28   0       32.82       62.22     18.56 o 
   8  28   0      220.36      204.73     28.90 o 
   1  29   0       60.93       51.10     62.08 o 
   2  29   0        9.07       63.06     22.32 o 
   3  29   0      217.22      232.08     29.08 o 
   4  29   0        8.62        3.03     23.82 o 
   5  29   0       15.16        8.64     16.97 o 
   6  29   0      103.20       78.87     27.33 o 
   7  29   0      125.10      141.35     32.80 o 
   8  29   0       99.14      101.52     31.24 o 
   0  30   0      612.00      632.77     60.15 o 
   1  30   0       65.33      123.67     27.04 o 
   2  30   0       59.29       97.35     25.14 o 
   3  30   0      476.41      455.76     50.38 o 
   4  30   0      335.39      337.84     43.35 o 
   5  30   0      121.87       82.44     27.33 o 
   6  30   0       95.50      106.99     32.02 o 
   7  30   0       48.70       92.93     32.80 o 
   1  31   0      110.70      107.75     26.19 o 
   2  31   0       52.76       84.26     27.72 o 
   3  31   0       15.15        2.13     19.21 o 
   4  31   0      102.57      136.84     27.76 o 
   5  31   0        9.25        9.37     24.21 o 
   6  31   0        4.63       10.15     24.99 o 
   7  31   0       46.17       87.46     30.46 o 
   0  32   0      600.39      522.61     59.37 o 
   1  32   0       45.06        4.93     21.34 o 
   2  32   0      357.17      375.15     38.55 o 
   3  32   0       99.19       81.32     30.07 o 
   4  32   0        1.21        1.32     18.89 o 
   5  32   0        0.31       31.24     25.77 o 
   6  32   0      242.62      310.83     48.42 o 
   7  32   0      102.93      114.02     34.36 o 
   1  33   0        6.61       51.60     26.27 o 
   2  33   0      115.40      126.66     38.27 o 
   3  33   0      140.42      118.78     30.00 o 
   4  33   0        9.56      -17.12     20.64 o 
   5  33   0       31.76       67.94     32.02 o 
   6  33   0      178.85      227.26     44.51 o 
   0  34   0        2.65       10.93     32.80 o 
   1  34   0      468.34      537.90     45.28 o 
   2  34   0       51.28       25.33     25.50 o 
   3  34   0       79.95       80.70     29.64 o 
   4  34   0        3.97       -5.11     21.81 o 
   5  34   0      108.85      133.54     40.61 o 
   1  35   0      103.96      113.93     30.58 o 
   2  35   0       50.75       60.73     28.02 o 
   3  35   0       10.46       56.65     46.07 o 
   4  35   0      224.21      222.39     53.11 o 
   5  35   0        7.70       24.99     31.24 o 
   0  36   0        1.88        3.12     39.04 o 
   1  36   0       87.85       94.46     31.97 o 
   2  36   0        0.28       -9.05     25.38 o 
   3  36   0       84.02      114.43     49.98 o 
   4  36   0       24.08       79.87     29.99 o 
   1  37   0        0.34       58.57     30.06 o 
   2  37   0       78.63       75.02     31.80 o 
   3  37   0      276.50      341.75     53.11 o 
   0  38   0      116.39      113.24     52.32 o 
   1  38   0       38.32       49.89     33.67 o 
   2  38   0       41.81       73.60     33.34 o 
   1  39   0       62.68       84.34     50.76 o 
 -11   0   1       11.87       32.02     21.86 o 
  -9   0   1      948.36      904.85     66.42 o 
  -7   0   1       15.62        6.12      8.87 o 
  -5   0   1     8128.27     8555.77    119.82 o 
  -3   0   1     2556.16     2392.54     48.59 o 
  -1   0   1     1606.90     1575.77     18.18 o 
   1   0   1    22303.51    22572.20    248.39 o 
   3   0   1     2057.95     2010.25     30.44 o 
   5   0   1      897.88      985.68     24.77 o 
   7   0   1     1220.71     1285.01     33.72 o 
   9   0   1      271.80      238.27     42.18 o 
  11   0   1        1.45       -3.12     22.65 o 
 -12   1   1        2.63       -1.70     16.83 o 
 -11   1   1       77.29      139.42     36.31 o 
 -10   1   1      123.49      113.11     23.46 o 
  -9   1   1        0.27       -7.25     11.86 o 
  -8   1   1        5.82       10.76      5.51 o 
  -7   1   1       13.24       12.88      4.81 o 
  -6   1   1      368.79      423.41     11.61 o 
  -5   1   1      199.00      177.76      7.13 o 
  -4   1   1     5973.40     6157.61     58.05 o 
  -3   1   1     2397.59     2267.78     24.73 o 
  -2   1   1    14309.73    13787.02    104.52 o 
  -1   1   1      107.77      108.18      2.32 o 
   0   1   1      661.86      615.32     13.65 o 
   1   1   1     8400.84     8159.30     59.79 o 
   2   1   1     1144.21     1023.00     12.88 o 
   3   1   1       19.28       26.30      2.94 o 
   4   1   1       27.63       44.05      3.93 o 
   5   1   1     1657.52     1757.86     22.88 o 
   6   1   1      455.17      476.19     12.63 o 
   7   1   1      297.03      302.21     11.24 o 
   8   1   1     1569.28     1520.51     35.29 o 
   9   1   1      157.46      165.46     16.20 o 
  10   1   1       25.73       61.81     18.44 o 
  11   1   1       14.54       34.27     18.68 o 
  12   1   1       36.89       48.03     23.19 o 
 -12   2   1        0.12       34.33     19.67 o 
 -11   2   1       14.90       43.19     19.46 o 
 -10   2   1       46.15       62.61     34.36 o 
  -9   2   1      299.32      294.34     29.81 o 
  -8   2   1       94.13      101.14      8.91 o 
  -7   2   1      158.30      189.10      9.90 o 
  -6   2   1        0.06       -3.27      3.27 o 
  -5   2   1       62.11       49.46      4.47 o 
  -4   2   1      675.36      681.24     11.54 o 
  -3   2   1      435.96      433.66      7.89 o 
  -2   2   1     2718.83     2510.01     22.93 o 
  -1   2   1    16373.26    16276.56    112.97 o 
   0   2   1     1301.39     1215.33     10.91 o 
   1   2   1      123.69      108.28      4.12 o 
   2   2   1      162.08      130.80      4.28 o 
   3   2   1       45.29       44.57      3.83 o 
   4   2   1     1682.43     1708.16     22.84 o 
   5   2   1     2501.37     2574.87     31.06 o 
   6   2   1       80.00      105.66      6.88 o 
   7   2   1      661.31      640.88     15.55 o 
   8   2   1        0.14       -1.89      6.65 o 
   9   2   1      394.62      352.74     17.68 o 
  10   2   1       61.04       25.22     16.32 o 
  11   2   1      116.78       77.01     22.46 o 
  12   2   1       28.74       12.79     19.04 o 
 -12   3   1        0.06       -5.82     18.20 o 
 -11   3   1      154.44      160.80     31.24 o 
 -10   3   1        0.60       -6.72     13.22 o 
  -9   3   1      140.47      132.01     22.91 o 
  -8   3   1      564.10      542.27     17.69 o 
  -7   3   1       33.08       40.24      6.05 o 
  -6   3   1      285.15      300.09      9.53 o 
  -5   3   1     1209.32     1301.83     21.11 o 
  -4   3   1        2.30       -0.79      2.43 o 
  -3   3   1     3881.44     3801.33     39.63 o 
  -2   3   1      987.93      882.84     10.54 o 
  -1   3   1     1127.32     1057.38      9.64 o 
   0   3   1     7932.95     7560.43     57.71 o 
   1   3   1       11.13       14.74      1.50 o 
   2   3   1     2174.83     1966.44     19.88 o 
   3   3   1     5238.35     5188.07     49.41 o 
   4   3   1     1409.94     1462.36     20.01 o 
   5   3   1     2077.14     2127.90     25.79 o 
   6   3   1      133.27      164.48      8.00 o 
   7   3   1      959.32      908.38     21.44 o 
   8   3   1     2144.69     2090.18     39.96 o 
   9   3   1      799.71      805.65     31.84 o 
  10   3   1       58.27       56.06     19.00 o 
  11   3   1        4.01       -5.38     25.77 o 
  12   3   1        0.57       27.76     20.69 o 
 -12   4   1       10.13       -2.35     17.64 o 
 -11   4   1        0.15        7.00     15.56 o 
 -10   4   1       42.57       40.37     16.11 o 
  -9   4   1     1054.31      941.83     47.78 o 
  -8   4   1     2152.67     2113.34     39.23 o 
  -7   4   1      510.05      477.84     17.00 o 
  -6   4   1        9.81       16.60      3.75 o 
  -5   4   1     2190.85     2341.15     26.90 o 
  -4   4   1     2973.97     3125.72     33.94 o 
  -3   4   1      820.89      780.19     12.11 o 
  -2   4   1    12026.29    11454.58     92.68 o 
  -1   4   1      568.69      564.17      6.61 o 
   0   4   1     2108.53     1952.25     17.42 o 
   1   4   1      672.39      634.76      7.28 o 
   2   4   1      178.47      165.91      6.06 o 
   3   4   1      334.86      289.40      7.41 o 
   4   4   1      905.81     1029.61     16.14 o 
   5   4   1      496.81      480.83     13.91 o 
   6   4   1      169.61      204.76      8.75 o 
   7   4   1     1165.03     1119.15     20.96 o 
   8   4   1      697.86      667.75     20.90 o 
   9   4   1     1388.54     1283.21     41.77 o 
  10   4   1       53.50       93.49     22.32 o 
  11   4   1        6.87       10.27     24.99 o 
  12   4   1       22.81       56.22     33.58 o 
 -12   5   1       12.42       57.27     22.88 o 
 -11   5   1        0.33        4.71     15.12 o 
 -10   5   1        0.04        7.61     13.22 o 
  -9   5   1       29.37       27.96      9.91 o 
  -8   5   1      485.52      520.51     23.41 o 
  -7   5   1        1.45        7.71      6.02 o 
  -6   5   1       16.63       18.01      3.87 o 
  -5   5   1     1544.01     1695.57     21.56 o 
  -4   5   1     1018.50     1052.31     15.89 o 
  -3   5   1      594.63      582.41     10.24 o 
  -2   5   1     4633.83     4452.33     37.43 o 
  -1   5   1    13605.58    13527.79    102.38 o 
   0   5   1      110.92       94.50      2.30 o 
   1   5   1    34893.59    35254.16    262.64 o 
   2   5   1     2289.73     2070.17     21.08 o 
   3   5   1      182.49      200.00      6.33 o 
   4   5   1       36.41       46.38      4.46 o 
   5   5   1      115.97      129.68      7.06 o 
   6   5   1        0.26       -3.37      3.37 o 
   7   5   1      581.96      510.86     23.11 o 
   8   5   1        1.16        3.50      9.25 o 
   9   5   1       19.82       23.77      9.88 o 
  10   5   1        0.20       21.68     15.98 o 
  11   5   1      100.01      108.73     37.48 o 
  12   5   1       52.90       72.62     34.36 o 
 -12   6   1       35.09       31.84     21.12 o 
 -11   6   1       23.11       17.69     19.52 o 
 -10   6   1        0.54       21.68     18.35 o 
  -9   6   1      538.06      491.92     24.99 o 
  -8   6   1      525.35      544.94     26.59 o 
  -7   6   1       69.10       74.99     10.57 o 
  -6   6   1      126.44      105.34      6.32 o 
  -5   6   1        0.39       -2.99      2.99 o 
  -4   6   1       61.43       75.22      5.10 o 
  -3   6   1       16.69       11.20      2.90 o 
  -2   6   1      940.67      877.07     11.64 o 
  -1   6   1    15064.65    14918.38    119.16 o 
   0   6   1      246.41      220.10      3.82 o 
   1   6   1      587.78      592.19      7.65 o 
   2   6   1     1280.75     1205.67     14.36 o 
   3   6   1        1.99       -1.06      2.40 o 
   4   6   1      160.20      158.31      8.23 o 
   5   6   1      553.03      578.40     13.14 o 
   6   6   1      845.07      838.91     16.66 o 
   7   6   1     1734.27     1662.64     37.41 o 
   8   6   1       11.75        7.02      6.06 o 
   9   6   1       30.20       37.43     11.06 o 
  10   6   1        7.27        4.18     14.01 o 
  11   6   1       18.12       67.81     21.90 o 
  12   6   1       81.59      114.80     39.83 o 
 -12   7   1       11.26        1.56     24.21 o 
 -11   7   1       55.35       63.29     21.48 o 
 -10   7   1       13.91       47.22     21.08 o 
  -9   7   1       50.46       31.12     10.13 o 
  -8   7   1     1270.43     1212.32     37.11 o 
  -7   7   1     1455.37     1403.20     35.03 o 
  -6   7   1       52.64       49.74      7.77 o 
  -5   7   1      259.86      266.31      9.79 o 
  -4   7   1       33.69       33.13      4.14 o 
  -3   7   1        9.46       11.87      3.04 o 
  -2   7   1     2603.72     2595.36     25.73 o 
  -1   7   1     1342.63     1268.57     14.11 o 
   0   7   1    23616.10    23312.18    183.16 o 
   1   7   1      236.97      237.49      4.93 o 
   2   7   1       46.39       45.63      3.36 o 
   3   7   1     5883.81     5907.14     53.28 o 
   4   7   1        4.34        0.58      3.29 o 
   5   7   1        0.13       10.16      4.14 o 
   6   7   1       26.10       15.91      5.31 o 
   7   7   1     1615.65     1578.54     28.25 o 
   8   7   1     1511.33     1571.69     33.20 o 
   9   7   1        3.58       -0.65      8.38 o 
  10   7   1       17.41        2.87     13.45 o 
  11   7   1       13.80       33.30     18.68 o 
 -12   8   1       35.71       57.79     32.02 o 
 -11   8   1        1.29        5.39     28.89 o 
 -10   8   1       29.40       30.46     24.60 o 
  -9   8   1       94.58      100.76     14.01 o 
  -8   8   1      274.90      271.57     18.54 o 
  -7   8   1      373.69      368.01     18.05 o 
  -6   8   1       21.78       18.16      5.21 o 
  -5   8   1       37.41       80.11      6.04 o 
  -4   8   1      830.32      942.77     15.47 o 
  -3   8   1     2831.43     2837.17     29.35 o 
  -2   8   1      884.86      812.35     12.24 o 
  -1   8   1    15819.33    15352.88    123.30 o 
   0   8   1    24961.70    25098.67    197.16 o 
   1   8   1    17028.53    16705.38    133.82 o 
   2   8   1     2132.44     2070.71     21.93 o 
   3   8   1     4036.68     4120.27     45.98 o 
   4   8   1     5878.96     6235.50     60.96 o 
   5   8   1     1053.09     1055.70     18.32 o 
   6   8   1       86.09       93.09      7.65 o 
   7   8   1      106.39      121.71      9.60 o 
   8   8   1       23.14       34.61      7.60 o 
   9   8   1      331.02      323.80     26.59 o 
  10   8   1        2.11        4.32     13.45 o 
  11   8   1      272.12      324.60     36.99 o 
 -11   9   1        0.15        1.56     14.91 o 
 -10   9   1      164.87      178.21     35.53 o 
  -9   9   1      936.63      851.58     35.39 o 
  -8   9   1      131.61      151.13     15.25 o 
  -7   9   1     1246.54     1174.56     22.97 o 
  -6   9   1       99.56      100.90      8.07 o 
  -5   9   1       11.82       13.89      4.46 o 
  -4   9   1      361.85      378.68      9.87 o 
  -3   9   1      366.27      397.68      8.96 o 
  -2   9   1      437.39      480.00      9.06 o 
  -1   9   1     6850.81     6741.37     57.44 o 
   0   9   1     7425.48     7507.05     62.34 o 
   1   9   1     8874.33     8835.50     69.82 o 
   2   9   1        3.82        0.38      3.10 o 
   3   9   1     1582.04     1693.96     21.88 o 
   4   9   1       33.36       34.44      4.41 o 
   5   9   1       14.30       19.85      4.79 o 
   6   9   1      279.81      262.80     11.14 o 
   7   9   1      125.65      115.93     10.50 o 
   8   9   1      141.53      133.91     10.95 o 
   9   9   1      817.29      782.94     32.61 o 
  10   9   1       84.53      114.69     16.13 o 
  11   9   1       87.46      109.36     25.80 o 
 -11  10   1      316.02      331.28     37.03 o 
 -10  10   1        1.75      -13.42     13.45 o 
  -9  10   1        0.02        0.32      7.84 o 
  -8  10   1     2416.47     2165.30     54.08 o 
  -7  10   1        0.55        5.33      6.39 o 
  -6  10   1       99.71       90.26      8.13 o 
  -5  10   1      659.05      659.74     14.26 o 
  -4  10   1       39.56       68.35      5.38 o 
  -3  10   1     5233.94     5350.83     52.34 o 
  -2  10   1      166.96      208.56      6.45 o 
  -1  10   1      520.45      475.60      9.79 o 
   0  10   1       92.59       96.24      4.11 o 
   1  10   1    11575.68    11554.35     90.19 o 
   2  10   1      977.92     1042.21     19.84 o 
   3  10   1      663.79      692.13     13.55 o 
   4  10   1     2376.76     2396.36     27.95 o 
   5  10   1       20.27       20.59      4.85 o 
   6  10   1      279.16      272.43     11.53 o 
   7  10   1      116.62      122.46     11.98 o 
   8  10   1      576.73      556.47     24.47 o 
   9  10   1      955.37      962.63     52.12 o 
  10  10   1      153.95      130.37     17.20 o 
  11  10   1      255.78      387.36     39.58 o 
 -11  11   1      119.23      121.69     27.04 o 
 -10  11   1       64.12       82.01     21.45 o 
  -9  11   1      383.54      383.41     39.93 o 
  -8  11   1      250.55      216.42     17.86 o 
  -7  11   1       29.44       27.54      7.60 o 
  -6  11   1       21.22       32.48      9.42 o 
  -5  11   1      312.65      317.10     13.26 o 
  -4  11   1        3.87       -1.02      3.46 o 
  -3  11   1     1850.36     2022.48     23.82 o 
  -2  11   1      324.40      318.11      8.13 o 
  -1  11   1      205.50      176.66      6.36 o 
   0  11   1      453.23      453.78      7.72 o 
   1  11   1       31.42       31.02      2.75 o 
   2  11   1      205.11      197.65      6.28 o 
   3  11   1       79.54       72.52      4.93 o 
   4  11   1     1999.68     2132.33     26.11 o 
   5  11   1       15.19       13.19      4.67 o 
   6  11   1       40.04       41.29      6.76 o 
   7  11   1     1541.08     1466.81     35.55 o 
   8  11   1      199.30      228.18     20.29 o 
   9  11   1      595.17      607.18     32.82 o 
  10  11   1        0.70       10.00      9.90 o 
  11  11   1      113.38      136.32     27.61 o 
 -11  12   1        1.43       -7.54     15.76 o 
 -10  12   1      207.70      250.44     30.79 o 
  -9  12   1        3.80        8.08      9.84 o 
  -8  12   1       54.96       67.81     12.28 o 
  -7  12   1       11.11       20.63      8.26 o 
  -6  12   1        7.87       -4.98      4.98 o 
  -5  12   1        7.68       17.35      5.05 o 
  -4  12   1      704.40      678.59     13.32 o 
  -3  12   1       41.42       30.86      4.41 o 
  -2  12   1     5662.86     5670.70     51.80 o 
  -1  12   1       89.68       57.43      4.91 o 
   0  12   1      710.45      714.60     10.76 o 
   1  12   1      171.49      173.88      4.95 o 
   2  12   1      886.17      899.66     13.98 o 
   3  12   1     2109.87     2327.73     26.68 o 
   4  12   1      976.08     1070.00     17.98 o 
   5  12   1       39.00       46.92      6.45 o 
   6  12   1        1.18        3.49      5.11 o 
   7  12   1       34.81       28.89      9.81 o 
   8  12   1       29.73       26.45     10.02 o 
   9  12   1      506.34      516.50     27.29 o 
  10  12   1      113.90      126.65     25.74 o 
  11  12   1       17.81        6.17     17.23 o 
 -11  13   1       17.43       29.63     18.49 o 
 -10  13   1        0.12       -6.87     30.06 o 
  -9  13   1      317.88      389.01     30.39 o 
  -8  13   1       64.80       48.69     11.33 o 
  -7  13   1     1836.64     1806.74     42.50 o 
  -6  13   1      194.32      211.15     11.77 o 
  -5  13   1      109.64      114.10      9.83 o 
  -4  13   1       37.60       66.58      5.88 o 
  -3  13   1      122.19      126.62      6.31 o 
  -2  13   1       63.73       75.72      5.10 o 
  -1  13   1      482.15      500.74     10.83 o 
   0  13   1      279.36      274.77     10.18 o 
   1  13   1       14.35       17.36      3.32 o 
   2  13   1      917.48     1002.67     15.04 o 
   3  13   1     1302.10     1330.32     21.45 o 
   4  13   1      402.69      460.60     11.97 o 
   5  13   1        7.00        5.93      4.79 o 
   6  13   1      367.69      351.17     14.97 o 
   7  13   1     1457.11     1357.33     34.66 o 
   8  13   1      957.29      935.34     34.80 o 
   9  13   1       15.60        7.11      9.00 o 
  10  13   1       63.66       30.28     12.54 o 
  11  13   1      110.08      113.82     26.78 o 
 -11  14   1        7.15       -5.62     17.94 o 
 -10  14   1        9.50        3.55     15.00 o 
  -9  14   1        4.19        9.68      9.42 o 
  -8  14   1        1.83       -4.90      8.23 o 
  -7  14   1      184.25      169.82     14.57 o 
  -6  14   1       54.53       56.80     12.17 o 
  -5  14   1       80.78       97.82      8.14 o 
  -4  14   1        8.57       14.79      4.60 o 
  -3  14   1      377.05      359.61      9.81 o 
  -2  14   1      950.47     1039.45     15.68 o 
  -1  14   1     4678.00     4858.29     54.51 o 
   0  14   1      131.54      148.87      5.68 o 
   1  14   1     1113.61     1213.00     16.27 o 
   2  14   1     4704.66     5088.61     48.25 o 
   3  14   1      847.82      924.71     15.32 o 
   4  14   1      587.24      585.32     13.58 o 
   5  14   1      811.01      788.47     16.93 o 
   6  14   1      913.89      892.96     22.38 o 
   7  14   1      158.70      146.50     13.27 o 
   8  14   1       51.61       37.33     11.08 o 
   9  14   1      136.90      145.31     22.63 o 
  10  14   1       60.05      135.68     17.72 o 
  11  14   1       43.88       45.29     32.80 o 
 -11  15   1       51.06       41.46     21.12 o 
 -10  15   1       52.58       78.61     21.76 o 
  -9  15   1       85.51      111.01     15.62 o 
  -8  15   1       64.66       39.68     15.98 o 
  -7  15   1      103.78      120.59     13.73 o 
  -6  15   1      231.97      210.78     12.29 o 
  -5  15   1      139.89      123.13      8.73 o 
  -4  15   1       33.72       28.81      5.47 o 
  -3  15   1     1049.13     1071.32     17.15 o 
  -2  15   1      460.30      411.76     10.00 o 
  -1  15   1      744.42      779.46     13.93 o 
   0  15   1       58.73       60.38      5.50 o 
   1  15   1     1706.84     1821.36     21.67 o 
   2  15   1      298.55      292.67      8.38 o 
   3  15   1      124.65      152.31      7.11 o 
   4  15   1      129.49      163.27      8.29 o 
   5  15   1        5.91       12.24      7.18 o 
   6  15   1     1997.32     1958.02     51.51 o 
   7  15   1      115.94      121.90     12.48 o 
   8  15   1     1304.43     1152.17     39.34 o 
   9  15   1       42.46       40.44     16.60 o 
  10  15   1      120.74      185.02     20.45 o 
  11  15   1       52.70      121.04     40.61 o 
 -11  16   1        1.82       12.49     26.55 o 
 -10  16   1        1.41        5.64     14.56 o 
  -9  16   1       72.90       81.19     20.24 o 
  -8  16   1      407.33      397.25     23.78 o 
  -7  16   1      250.96      268.08     18.92 o 
  -6  16   1      211.19      193.12     12.82 o 
  -5  16   1     1039.05     1001.67     21.56 o 
  -4  16   1        0.08       -2.48      5.00 o 
  -3  16   1       28.99       40.08      5.41 o 
  -2  16   1      107.13      106.73      6.23 o 
  -1  16   1      151.00      198.09      7.78 o 
   0  16   1      262.61      316.82      8.11 o 
   1  16   1     3024.27     3240.18     35.31 o 
   2  16   1      459.19      466.06     10.62 o 
   3  16   1     1179.50     1215.46     19.66 o 
   4  16   1      711.01      716.69     15.62 o 
   5  16   1      434.54      381.30     13.16 o 
   6  16   1       14.24       12.80      7.52 o 
   7  16   1     1267.85     1079.55     31.10 o 
   8  16   1       10.40       21.88     10.12 o 
   9  16   1        9.95        9.64     13.74 o 
  10  16   1       80.75       85.16     36.31 o 
  11  16   1        5.01       -0.78     24.21 o 
 -11  17   1        0.89       -6.25     27.33 o 
 -10  17   1       12.00       26.30     11.99 o 
  -9  17   1       16.47        7.82     10.15 o 
  -8  17   1      128.90      147.34     16.71 o 
  -7  17   1       17.16        9.21      9.23 o 
  -6  17   1      781.82      737.71     22.45 o 
  -5  17   1        0.91       -1.16      5.76 o 
  -4  17   1       13.31       13.35      5.98 o 
  -3  17   1       81.15      108.01      7.36 o 
  -2  17   1     2539.86     2470.09     30.43 o 
  -1  17   1     2359.20     2216.14     27.91 o 
   0  17   1     1172.14     1194.47     19.42 o 
   1  17   1      381.81      397.13     10.07 o 
   2  17   1        0.59        2.78      3.92 o 
   3  17   1      118.99      128.18      7.48 o 
   4  17   1      109.45      128.37      9.41 o 
   5  17   1      343.31      324.92     14.39 o 
   6  17   1       85.78       58.64      9.60 o 
   7  17   1      916.80      912.72     28.93 o 
   8  17   1        8.59        2.26      8.48 o 
   9  17   1      409.43      436.86     32.51 o 
  10  17   1      180.02      216.01     25.84 o 
 -10  18   1       19.38       30.24     31.24 o 
  -9  18   1       77.61       86.03     15.07 o 
  -8  18   1      242.54      327.74     22.36 o 
  -7  18   1        1.76       10.85      9.07 o 
  -6  18   1       75.63       84.02     10.23 o 
  -5  18   1      765.84      742.16     19.38 o 
  -4  18   1       73.15       60.62      7.66 o 
  -3  18   1       20.57        4.02      5.53 o 
  -2  18   1      919.77      928.56     17.68 o 
  -1  18   1     1639.02     1601.89     23.05 o 
   0  18   1      561.52      628.62     13.91 o 
   1  18   1      196.80      244.10      8.95 o 
   2  18   1        2.60       -2.50      3.88 o 
   3  18   1      156.61      174.01      8.45 o 
   4  18   1      479.59      482.70     14.07 o 
   5  18   1      438.60      442.56     15.34 o 
   6  18   1      246.89      247.51     14.49 o 
   7  18   1       27.87       33.05      9.07 o 
   8  18   1      423.71      447.80     31.30 o 
   9  18   1        0.19        9.32     12.94 o 
  10  18   1        5.10       27.44     14.54 o 
 -10  19   1       18.62       24.39     37.87 o 
  -9  19   1       70.63       85.62     18.57 o 
  -8  19   1        0.02        3.69      9.59 o 
  -7  19   1      356.61      330.97     21.55 o 
  -6  19   1      149.64      197.18     16.83 o 
  -5  19   1       15.37       12.34      6.84 o 
  -4  19   1       39.30       33.79      7.07 o 
  -3  19   1        8.16       -0.18      5.46 o 
  -2  19   1       10.60        9.86      5.19 o 
  -1  19   1      705.90      714.84     15.64 o 
   0  19   1        4.69       13.21      4.42 o 
   1  19   1      424.23      457.28     12.02 o 
   2  19   1        4.97       10.21      4.88 o 
   3  19   1       61.22       78.95      9.16 o 
   4  19   1      180.99      171.22     10.37 o 
   5  19   1     3742.76     3683.83     71.15 o 
   6  19   1        0.64       -5.95      5.95 o 
   7  19   1      331.95      287.21     25.15 o 
   8  19   1        0.19       11.59     11.81 o 
   9  19   1      114.94      121.39     21.01 o 
  10  19   1        3.23       34.77     14.88 o 
 -10  20   1        0.29       12.26     33.19 o 
  -9  20   1       27.97       70.62     17.82 o 
  -8  20   1       29.70       34.36     18.74 o 
  -7  20   1      348.38      369.01     30.30 o 
  -6  20   1      202.53      188.11     25.70 o 
  -5  20   1      270.79      311.98     15.37 o 
  -4  20   1      253.81      246.40     15.78 o 
  -3  20   1      146.85      152.12     13.26 o 
  -2  20   1      117.91      128.74     10.38 o 
  -1  20   1       87.69       94.59      7.38 o 
   0  20   1      537.89      514.23     12.03 o 
   1  20   1       15.29       18.37      4.99 o 
   2  20   1      658.49      638.53     14.95 o 
   3  20   1        4.99       -3.61      5.24 o 
   4  20   1     2147.10     2130.82     34.15 o 
   5  20   1        9.18        7.80      9.42 o 
   6  20   1      210.80      189.26     16.05 o 
   7  20   1        8.58       28.83     12.66 o 
   8  20   1       25.92       34.57     14.56 o 
   9  20   1      100.42      115.30     20.66 o 
  10  20   1       65.75       65.53     41.78 o 
 -10  21   1        9.56       33.40     19.13 o 
  -9  21   1      147.31      139.23     22.66 o 
  -8  21   1      383.21      407.33     32.08 o 
  -7  21   1      330.52      336.30     82.40 o 
  -6  21   1      293.98      311.13     20.32 o 
  -5  21   1       31.44       37.11      8.22 o 
  -4  21   1       53.07       72.29      8.77 o 
  -3  21   1      148.85      164.08     10.41 o 
  -2  21   1     1682.18     1735.66     30.50 o 
  -1  21   1      250.61      247.33     10.04 o 
   0  21   1      163.65      177.89      8.31 o 
   1  21   1       68.09       79.58      6.88 o 
   2  21   1      247.31      254.12     10.82 o 
   3  21   1      906.48      847.83     25.44 o 
   4  21   1     2149.94     2061.95     56.78 o 
   5  21   1     1991.69     1997.44     46.18 o 
   6  21   1     1449.67     1384.68     38.73 o 
   7  21   1        5.02       -7.54     10.68 o 
   8  21   1      125.02       80.33     17.82 o 
   9  21   1      263.64      351.64     31.90 o 
  10  21   1       17.30       37.26     15.66 o 
 -10  22   1       43.93       47.01     24.60 o 
  -9  22   1        4.63       20.77     25.77 o 
  -8  22   1       97.98      127.72     21.18 o 
  -7  22   1      380.06      445.45     32.46 o 
  -6  22   1      190.43      209.56     32.02 o 
  -5  22   1      963.65      941.92     31.47 o 
  -4  22   1        0.13        3.26      7.31 o 
  -3  22   1      126.86      158.38     12.36 o 
  -2  22   1      186.97      198.88     10.13 o 
  -1  22   1        3.65       -0.49      4.85 o 
   0  22   1       53.51       81.20      6.60 o 
   1  22   1       79.68       52.14      6.74 o 
   2  22   1        2.12       10.24      6.76 o 
   3  22   1       92.02       83.41     10.06 o 
   4  22   1       38.99       33.52     10.03 o 
   5  22   1      145.36      141.92     15.02 o 
   6  22   1        9.83        7.70     10.40 o 
   7  22   1       88.79       90.18     17.79 o 
   8  22   1       49.22       31.94     13.28 o 
   9  22   1       74.28       79.20     18.64 o 
  10  22   1        3.23       28.87     18.35 o 
  -9  23   1       15.36       15.35     15.20 o 
  -8  23   1       73.14       68.41     17.60 o 
  -7  23   1       63.50       55.05     16.78 o 
  -6  23   1        0.00       -9.43     10.32 o 
  -5  23   1      139.76      155.79     38.19 o 
  -4  23   1       13.91       15.83      9.13 o 
  -3  23   1      179.09      215.35     12.64 o 
  -2  23   1        1.17       26.53      6.95 o 
  -1  23   1      225.91      220.91     10.43 o 
   0  23   1      537.02      508.22     15.91 o 
   1  23   1      647.59      598.14     18.73 o 
   2  23   1       39.40       41.51      9.18 o 
   3  23   1      194.62      223.55     16.65 o 
   4  23   1      186.44      153.27     14.78 o 
   5  23   1       50.34       58.31     11.98 o 
   6  23   1        7.81       14.63     11.32 o 
   7  23   1       31.05       17.28     12.88 o 
   8  23   1        7.32       23.10     13.67 o 
   9  23   1        0.05       15.17     15.95 o 
  -9  24   1       83.30      161.10     37.09 o 
  -8  24   1       70.26       93.89     22.65 o 
  -7  24   1      314.97      317.63     28.90 o 
  -6  24   1      360.41      322.47     58.97 o 
  -5  24   1        2.68       -1.37     11.82 o 
  -4  24   1      498.96      513.22     40.82 o 
  -3  24   1     1561.52     1473.67     34.40 o 
  -2  24   1     2107.86     2066.06     40.19 o 
  -1  24   1       86.63       89.57     10.58 o 
   0  24   1      124.24      111.85     10.42 o 
   1  24   1      823.13      850.45     22.53 o 
   2  24   1      166.78      191.69     13.91 o 
   3  24   1       52.33       38.72     10.61 o 
   4  24   1      388.48      401.63     21.60 o 
   5  24   1      141.20      122.01     17.13 o 
   6  24   1      195.11      225.51     21.26 o 
   7  24   1        0.49       -4.93     24.21 o 
   8  24   1       13.36       40.89     16.67 o 
   9  24   1       58.35       78.09     19.87 o 
  -9  25   1        9.26        8.22     15.38 o 
  -8  25   1      192.85      191.23     51.15 o 
  -7  25   1        0.06        9.79     24.99 o 
  -6  25   1        0.77        2.41     12.10 o 
  -5  25   1        9.97       11.57     11.60 o 
  -4  25   1        0.71       12.08     11.69 o 
  -3  25   1        7.75       19.21      9.00 o 
  -2  25   1       24.27       33.71     15.03 o 
  -1  25   1      183.66      163.75     16.66 o 
   0  25   1      356.93      379.03     16.81 o 
   1  25   1      784.80      765.61     23.62 o 
   2  25   1      154.45      140.11     12.74 o 
   3  25   1      303.64      313.28     22.80 o 
   4  25   1      227.12      225.27     20.74 o 
   5  25   1       38.43       26.68     12.20 o 
   6  25   1       40.79       45.29     13.44 o 
   7  25   1       20.79        0.92     11.56 o 
   8  25   1       12.05       26.58     15.31 o 
   9  25   1        3.44       -0.08     13.58 o 
  -9  26   1       24.75       58.93     20.83 o 
  -8  26   1      178.53      205.66     27.35 o 
  -7  26   1      171.53      166.09     28.51 o 
  -6  26   1       10.71       35.40     15.73 o 
  -5  26   1      115.85      107.64     16.79 o 
  -4  26   1      299.87      299.17     22.65 o 
  -3  26   1       13.26       26.86     14.64 o 
  -2  26   1      784.87      732.51     33.64 o 
  -1  26   1      310.24      320.51     21.09 o 
   0  26   1       89.31       98.36     15.29 o 
   1  26   1       22.34       22.67      8.98 o 
   2  26   1       42.93       69.16     12.18 o 
   3  26   1       92.00       71.84     15.22 o 
   4  26   1      331.93      283.42     25.03 o 
   5  26   1       11.10       12.21     10.93 o 
   6  26   1      314.58      321.26     28.65 o 
   7  26   1        4.98        5.10     18.74 o 
   8  26   1        2.88       15.53     16.79 o 
   9  26   1       61.20       76.30     23.43 o 
  -8  27   1        7.69        9.17     15.67 o 
  -7  27   1       99.03      134.17     23.17 o 
  -6  27   1        8.37       25.30     15.12 o 
  -5  27   1      410.15      410.73     33.91 o 
  -4  27   1      937.82      957.64     75.40 o 
  -3  27   1      276.56      222.27     27.96 o 
  -2  27   1      850.94      830.17     53.31 o 
  -1  27   1       45.61       43.39     17.20 o 
   0  27   1      481.03      495.53     29.54 o 
   1  27   1      820.37      813.36     38.67 o 
   2  27   1      425.73      363.56     33.77 o 
   3  27   1      111.25      112.15     14.54 o 
   4  27   1      339.81      392.33     38.24 o 
   5  27   1       18.25       18.28     12.24 o 
   6  27   1       32.97       35.38     15.43 o 
   7  27   1        7.83       32.12     15.98 o 
   8  27   1      118.31      114.02     23.23 o 
  -8  28   1       11.83       50.76     25.77 o 
  -7  28   1       77.02      148.37     32.02 o 
  -6  28   1       36.02       53.88     25.77 o 
  -5  28   1       12.58        0.44     43.34 o 
  -4  28   1      350.70      371.67     33.56 o 
  -3  28   1      698.12      624.09     41.26 o 
  -2  28   1      857.82      744.60     43.60 o 
  -1  28   1      618.77      601.31     32.14 o 
   0  28   1        2.38        2.74     15.01 o 
   1  28   1        3.58       13.01     14.40 o 
   2  28   1      121.21      155.65     22.40 o 
   3  28   1        8.36       36.46     18.33 o 
   4  28   1        3.32        2.25     10.93 o 
   5  28   1      112.01      139.31     18.75 o 
   6  28   1       60.04       87.21     19.32 o 
   7  28   1      184.65      201.65     26.44 o 
   8  28   1      127.26      189.84     28.10 o 
  -8  29   1       59.02       97.61     32.02 o 
  -7  29   1      130.40      231.94     40.61 o 
  -6  29   1        3.15        9.37     21.86 o 
  -5  29   1       29.20       43.73     26.55 o 
  -4  29   1       30.28       12.58     18.45 o 
  -3  29   1       54.67       50.41     22.07 o 
  -2  29   1       77.08       64.82     22.64 o 
  -1  29   1        6.56       33.19     20.98 o 
   0  29   1      266.64      243.89     29.81 o 
   1  29   1      163.46      131.21     24.69 o 
   2  29   1       35.99       72.32     26.94 o 
   3  29   1        4.62       34.53     19.79 o 
   4  29   1       35.14       37.46     18.35 o 
   5  29   1       11.63       -6.97     32.41 o 
   6  29   1        0.51        2.34     18.74 o 
   7  29   1        3.56       16.54     15.95 o 
   8  29   1      103.96      119.40     24.99 o 
  -7  30   1       69.46       87.46     32.80 o 
  -6  30   1      470.49      514.74     55.46 o 
  -5  30   1       42.30       57.01     28.89 o 
  -4  30   1      401.16      394.65     36.58 o 
  -3  30   1      187.14      210.18     30.00 o 
  -2  30   1      336.61      372.03     35.29 o 
  -1  30   1       26.42       34.40     36.70 o 
   0  30   1        6.97        3.55     20.23 o 
   1  30   1      467.08      438.65     36.70 o 
   2  30   1        0.73        7.00     23.04 o 
   3  30   1        7.49       20.09     19.52 o 
   4  30   1        1.29       -0.27     17.74 o 
   5  30   1       67.95       37.05     31.24 o 
   6  30   1       35.32       55.44     24.99 o 
   7  30   1       55.69       92.15     29.67 o 
  -7  31   1       10.12       50.76     28.89 o 
  -6  31   1       11.02       -1.56     26.55 o 
  -5  31   1       52.36       39.05     27.33 o 
  -4  31   1      149.43      247.46     31.80 o 
  -3  31   1       15.91       36.52     23.79 o 
  -2  31   1       85.81       80.05     25.57 o 
  -1  31   1       50.18       56.73     23.72 o 
   0  31   1      131.11      133.19     35.92 o 
   1  31   1      109.24      157.09     28.32 o 
   2  31   1      240.81      228.61     45.69 o 
   3  31   1      174.61      206.10     29.44 o 
   4  31   1       10.17       -1.94     22.26 o 
   5  31   1       29.69       47.53     21.09 o 
   6  31   1       99.02      171.80     37.48 o 
   7  31   1        0.04       14.84     21.86 o 
  -7  32   1        0.34        7.81     27.33 o 
  -6  32   1       11.70       65.59     32.80 o 
  -5  32   1        7.20       13.28     26.55 o 
  -4  32   1      136.24      136.36     29.64 o 
  -3  32   1       60.63       42.41     24.56 o 
  -2  32   1       58.10       71.40     33.58 o 
  -1  32   1      181.59      184.11     30.56 o 
   0  32   1      186.22      131.15     29.25 o 
   1  32   1       19.67       21.65     23.79 o 
   2  32   1       21.31       20.75     22.49 o 
   3  32   1        2.29       20.21     22.26 o 
   4  32   1      204.65      232.62     42.95 o 
   5  32   1        5.09      -13.97     46.85 o 
   6  32   1       26.69       79.65     30.46 o 
  -6  33   1       56.32      104.64     37.48 o 
  -5  33   1        4.79       -6.25     29.67 o 
  -4  33   1       68.61       94.20     32.02 o 
  -3  33   1      115.96      110.58     29.79 o 
  -2  33   1      133.76      211.19     39.05 o 
  -1  33   1       13.89       81.37     27.04 o 
   0  33   1       43.38       21.74     28.50 o 
   1  33   1       40.07       56.29     27.02 o 
   2  33   1       22.83        6.56     23.06 o 
   3  33   1       38.14       56.77     29.28 o 
   4  33   1        0.08       51.18     23.11 o 
   5  33   1       34.40       60.13     29.67 o 
   6  33   1       24.99       37.48     27.33 o 
  -5  34   1      136.47       94.49     41.39 o 
  -4  34   1        9.45      -14.63     23.83 o 
  -3  34   1        0.00      -17.72     24.58 o 
  -2  34   1       77.45       97.98     29.25 o 
  -1  34   1      161.58      134.87     38.66 o 
   0  34   1        6.73       25.38     30.06 o 
   1  34   1       34.12       30.51     31.63 o 
   2  34   1       32.03        9.89     24.53 o 
   3  34   1        7.31       32.62     24.55 o 
   4  34   1       13.02      -10.71     21.81 o 
   5  34   1      261.92      246.01     45.30 o 
  -5  35   1       28.55        5.47     35.14 o 
  -4  35   1       74.50      183.52     46.86 o 
  -3  35   1      149.62      133.51     33.32 o 
  -2  35   1        2.55      -32.27     46.07 o 
  -1  35   1        3.68       -8.08     25.08 o 
   0  35   1      605.59      605.42     48.86 o 
   1  35   1       62.75       41.10     35.14 o 
   2  35   1        4.81       28.63     26.23 o 
   3  35   1       79.29       90.14     35.53 o 
   4  35   1       19.88       23.15     32.02 o 
  -4  36   1       81.38       57.79     39.83 o 
  -3  36   1        1.56      -16.88     24.90 o 
  -2  36   1        4.72      -14.23     26.67 o 
  -1  36   1       17.71        2.00     26.49 o 
   0  36   1       79.65       94.76     31.46 o 
   1  36   1       30.70      -28.57     38.65 o 
   2  36   1        1.35        3.28     48.41 o 
   3  36   1      104.69       88.00     31.11 o 
   4  36   1        0.03       22.74     25.38 o 
  -3  37   1       29.31      -26.79     26.79 o 
  -2  37   1        8.34       58.04     30.64 o 
  -1  37   1      379.84      297.65     43.63 o 
   0  37   1       10.42       33.74     31.19 o 
   1  37   1       30.75       41.10     31.34 o 
   2  37   1       34.13       35.55     57.40 o 
   3  37   1        0.29       21.50     41.78 o 
  -2  38   1       65.49       77.40     33.39 o 
  -1  38   1      120.98      173.24     58.18 o 
   0  38   1       21.76       20.32     31.75 o 
   1  38   1       65.34       57.79     32.58 o 
   2  38   1       50.73      110.40     34.98 o 
   0  39   1       55.43       74.14     34.90 o 
 -12   0   2      121.91      265.52     51.54 o 
 -10   0   2      168.68      261.62     45.30 o 
  -8   0   2      665.78      619.30     25.90 o 
  -6   0   2      495.15      455.19     16.64 o 
  -4   0   2      999.46     1082.68     24.72 o 
  -2   0   2     3140.65     2877.89     35.80 o 
   0   0   2      550.53      543.20      9.59 o 
   2   0   2        9.69        6.97      2.72 o 
   4   0   2       94.52       92.58      7.15 o 
   6   0   2      307.02      224.68     18.46 o 
   8   0   2      423.43      346.39     37.10 o 
  10   0   2       91.96      119.48     35.14 o 
  12   0   2       43.02       96.05     39.05 o 
 -12   1   2       64.99       80.82     23.57 o 
 -11   1   2       17.62       46.43     18.75 o 
 -10   1   2       17.84       -4.15     12.41 o 
  -9   1   2      218.49      180.27     25.40 o 
  -8   1   2     1399.12     1325.91     47.98 o 
  -7   1   2      272.88      249.52     10.57 o 
  -6   1   2     3205.84     3463.38     41.78 o 
  -5   1   2       59.89       52.63      4.50 o 
  -4   1   2     1395.46     1603.55     23.07 o 
  -3   1   2       76.22      106.39      3.95 o 
  -2   1   2     6138.32     6121.38     48.46 o 
  -1   1   2     5006.89     4835.91     41.40 o 
   0   1   2      152.51      161.04      3.24 o 
   1   1   2     6736.72     6425.67     47.98 o 
   2   1   2     3325.72     3090.63     32.18 o 
   3   1   2        5.72        5.25      2.64 o 
   4   1   2      189.97      178.44      7.08 o 
   5   1   2        8.38        6.94      3.77 o 
   6   1   2        0.00       -3.14      3.14 o 
   7   1   2     1106.98     1071.97     22.96 o 
   8   1   2      367.95      382.79     17.52 o 
   9   1   2      121.10      120.58     11.89 o 
  10   1   2       44.38       44.54     18.20 o 
  11   1   2       27.78       13.82     17.39 o 
  12   1   2       25.12       -0.40     18.75 o 
 -12   2   2       31.30       30.86     20.41 o 
 -11   2   2      123.47      235.56     33.97 o 
 -10   2   2        0.85        8.42     14.79 o 
  -9   2   2      411.53      418.07     35.93 o 
  -8   2   2      383.37      388.11     17.30 o 
  -7   2   2     1062.43     1050.91     21.78 o 
  -6   2   2     2523.97     2493.92     45.12 o 
  -5   2   2       21.55       18.17      3.32 o 
  -4   2   2      192.81      204.75      6.23 o 
  -3   2   2       33.89       23.05      2.33 o 
  -2   2   2       76.10       71.88      3.34 o 
  -1   2   2    32893.03    34042.15    244.59 o 
   0   2   2    13227.81    13281.64     99.97 o 
   1   2   2    12811.75    12763.46     92.76 o 
   2   2   2       24.36       29.35      3.08 o 
   3   2   2      259.01      260.15      6.91 o 
   4   2   2      887.13      921.40     13.64 o 
   5   2   2     2254.70     2464.57     27.81 o 
   6   2   2      111.70       99.32      6.95 o 
   7   2   2      145.96      143.83     14.54 o 
   8   2   2       98.23       80.63      9.47 o 
   9   2   2      509.66      485.90     25.60 o 
  10   2   2      196.23      241.22     30.37 o 
  11   2   2        4.74        4.94     16.78 o 
  12   2   2        0.21       17.20     19.86 o 
 -12   3   2      148.44      260.13     36.69 o 
 -11   3   2        4.92        5.23     14.88 o 
 -10   3   2        2.72       23.38     15.18 o 
  -9   3   2       87.12       53.10     17.12 o 
  -8   3   2     1820.20     1754.10     59.21 o 
  -7   3   2        6.78        8.12      4.63 o 
  -6   3   2       89.57       68.68      5.62 o 
  -5   3   2     3117.18     3423.44     39.58 o 
  -4   3   2     1097.74     1088.31     15.00 o 
  -3   3   2     1290.26     1233.03     13.78 o 
  -2   3   2      239.02      241.12      5.91 o 
  -1   3   2      481.01      444.21      5.66 o 
   0   3   2       33.29       35.46      1.47 o 
   1   3   2     8653.18     8403.52     64.83 o 
   2   3   2      622.95      592.93      9.93 o 
   3   3   2     1504.04     1562.99     18.66 o 
   4   3   2      993.65      957.05     16.03 o 
   5   3   2       56.57       63.82      5.47 o 
   6   3   2      510.54      545.02     13.59 o 
   7   3   2      237.31      245.14     18.26 o 
   8   3   2      752.88      723.79     26.07 o 
   9   3   2      655.32      604.24     29.55 o 
  10   3   2        4.83       -0.70     14.07 o 
  11   3   2       91.32       77.06     22.79 o 
  12   3   2        0.78       25.77     28.89 o 
 -12   4   2       83.48      109.13     26.74 o 
 -11   4   2        1.60        5.36     15.56 o 
 -10   4   2      284.43      281.99     39.83 o 
  -9   4   2      107.37       93.05     20.34 o 
  -8   4   2      637.51      617.87     34.62 o 
  -7   4   2      208.46      208.43      9.88 o 
  -6   4   2      472.59      490.14     19.03 o 
  -5   4   2       81.60      126.34      5.84 o 
  -4   4   2      355.51      364.98      7.90 o 
  -3   4   2      852.42      803.31     11.35 o 
  -2   4   2    22021.89    21718.90    171.94 o 
  -1   4   2     8256.28     7803.74     57.68 o 
   0   4   2      132.31      132.41      3.18 o 
   1   4   2    10161.04     9928.77     85.79 o 
   2   4   2      429.79      396.06      7.62 o 
   3   4   2     1613.40     1673.21     20.53 o 
   4   4   2     2115.11     2136.93     27.86 o 
   5   4   2      591.95      582.00     13.21 o 
   6   4   2        2.31        1.32      3.92 o 
   7   4   2      573.87      573.82     16.58 o 
   8   4   2       44.97       36.67      8.15 o 
   9   4   2       54.75       59.58      9.97 o 
  10   4   2       88.35      102.36     23.02 o 
  11   4   2      170.32      208.02     31.97 o 
  12   4   2       15.62       30.45     30.45 o 
 -12   5   2        3.76       35.44     20.34 o 
 -11   5   2        0.84       -3.21     15.73 o 
 -10   5   2        1.96      -10.53     11.63 o 
  -9   5   2       93.63       74.03     18.75 o 
  -8   5   2       23.03       19.01     10.12 o 
  -7   5   2      406.72      416.78     13.83 o 
  -6   5   2      359.56      341.87      9.81 o 
  -5   5   2     4559.11     4968.72     47.78 o 
  -4   5   2     1999.88     2037.24     24.57 o 
  -3   5   2      150.21      133.57      4.63 o 
  -2   5   2      647.05      590.66      8.47 o 
  -1   5   2     7332.62     7158.95     53.47 o 
   0   5   2      249.20      244.60      5.37 o 
   1   5   2     3042.38     2905.98     24.70 o 
   2   5   2      538.30      510.39      8.74 o 
   3   5   2      856.07      808.58     12.25 o 
   4   5   2      612.60      618.16     12.35 o 
   5   5   2      291.75      317.62     10.11 o 
   6   5   2        0.11       -1.65      3.32 o 
   7   5   2       92.54       90.17      9.90 o 
   8   5   2       52.37       49.74      8.50 o 
   9   5   2       12.96       11.62      7.38 o 
  10   5   2      390.71      441.83     29.40 o 
  11   5   2       11.63       -7.16     16.78 o 
 -12   6   2        8.82       16.14     17.64 o 
 -11   6   2       30.93       -6.48     19.52 o 
 -10   6   2      168.92      131.54     24.53 o 
  -9   6   2        1.97       -1.49     11.79 o 
  -8   6   2       36.13       25.23     10.91 o 
  -7   6   2      228.30      201.23     10.54 o 
  -6   6   2      578.28      625.10     13.72 o 
  -5   6   2       28.75       41.64      4.11 o 
  -4   6   2      872.46      916.88     14.64 o 
  -3   6   2      143.75      138.72      5.15 o 
  -2   6   2      208.59      182.96      4.77 o 
  -1   6   2     3358.21     3187.24     28.42 o 
   0   6   2    32465.40    33005.43    273.11 o 
   1   6   2     9872.65     9953.21     85.01 o 
   2   6   2        0.31        0.49      2.03 o 
   3   6   2       67.16       75.83      4.39 o 
   4   6   2      625.78      679.98     13.14 o 
   5   6   2      391.63      390.54     11.75 o 
   6   6   2      373.84      381.43     12.95 o 
   7   6   2      636.09      580.07     18.02 o 
   8   6   2      121.63      125.08     14.62 o 
   9   6   2        1.27        3.90      9.39 o 
  10   6   2       28.91       36.73     12.01 o 
  11   6   2       26.04       42.84     20.34 o 
 -12   7   2        4.28       20.30     28.11 o 
 -11   7   2      121.31      106.55     24.68 o 
 -10   7   2       40.86       65.76     19.23 o 
  -9   7   2       18.27       -2.12     11.63 o 
  -8   7   2       15.98       21.54      8.13 o 
  -7   7   2      368.16      357.85     12.65 o 
  -6   7   2        6.33       -0.25      3.28 o 
  -5   7   2       83.00       74.25      5.77 o 
  -4   7   2     1943.14     2103.69     25.83 o 
  -3   7   2     1194.37     1249.66     16.77 o 
  -2   7   2     1708.17     1683.16     18.52 o 
  -1   7   2    16205.17    15918.14    142.64 o 
   0   7   2    29291.90    29076.07    255.75 o 
   1   7   2     4958.40     4860.48     41.67 o 
   2   7   2      751.16      749.72     10.88 o 
   3   7   2       32.68       44.36      3.82 o 
   4   7   2     2733.38     2793.59     32.30 o 
   5   7   2      285.34      335.94     14.95 o 
   6   7   2       59.26       74.44      7.41 o 
   7   7   2        6.32        2.11      5.74 o 
   8   7   2       17.66       16.93      7.91 o 
   9   7   2     1715.39     1664.60     49.12 o 
  10   7   2      233.32      303.51     22.81 o 
  11   7   2       10.45       27.80     18.76 o 
 -12   8   2       63.09       67.94     36.70 o 
 -11   8   2       95.47      130.52     32.80 o 
 -10   8   2       18.14        3.11     14.62 o 
  -9   8   2      226.36      237.86     27.55 o 
  -8   8   2       10.46       25.55      8.60 o 
  -7   8   2       65.90       74.50      7.18 o 
  -6   8   2     1661.12     1575.79     26.11 o 
  -5   8   2      976.91     1013.79     23.86 o 
  -4   8   2        0.22       -0.44      3.22 o 
  -3   8   2     1116.63     1140.24     16.21 o 
  -2   8   2       99.61      108.41      5.47 o 
  -1   8   2     9701.65     9467.79     87.54 o 
   0   8   2    20909.39    20665.45    173.30 o 
   1   8   2     1146.02     1109.80     12.45 o 
   2   8   2      497.74      454.22      8.37 o 
   3   8   2     2886.48     2883.49     31.83 o 
   4   8   2      647.30      620.32     16.03 o 
   5   8   2        3.60        1.83      3.80 o 
   6   8   2      539.66      575.52     20.65 o 
   7   8   2        8.58       10.63      7.24 o 
   8   8   2     1376.30     1340.55     45.57 o 
   9   8   2       19.05       13.85     10.04 o 
  10   8   2      128.51      138.52     17.71 o 
  11   8   2        1.37       -4.18     16.11 o 
 -12   9   2       10.02        2.34     24.21 o 
 -11   9   2       31.45       47.68     19.79 o 
 -10   9   2      124.30      137.44     35.53 o 
  -9   9   2        0.55       -3.62     11.48 o 
  -8   9   2      151.63      134.43     13.13 o 
  -7   9   2       69.09       66.16      9.39 o 
  -6   9   2      102.56      108.76      8.23 o 
  -5   9   2     1576.20     1600.56     23.12 o 
  -4   9   2     1510.90     1508.03     20.92 o 
  -3   9   2     1868.13     1854.05     21.70 o 
  -2   9   2     4490.81     4522.89     41.57 o 
  -1   9   2     3161.94     3066.44     37.76 o 
   0   9   2     1252.48     1208.43     13.17 o 
   1   9   2      582.08      595.67      8.80 o 
   2   9   2      172.94      158.44      5.21 o 
   3   9   2     1321.29     1292.23     17.16 o 
   4   9   2       19.12       36.04      4.49 o 
   5   9   2     1305.22     1324.85     23.90 o 
   6   9   2     2116.39     2155.15     32.58 o 
   7   9   2      772.18      750.29     25.08 o 
   8   9   2      381.48      405.23     17.31 o 
   9   9   2       43.60       34.19     11.03 o 
  10   9   2       23.86       41.33     12.73 o 
  11   9   2        6.46       11.69     17.09 o 
 -11  10   2      107.94      122.96     40.22 o 
 -10  10   2       15.43        5.64     17.57 o 
  -9  10   2        9.18        6.32      8.70 o 
  -8  10   2      695.47      694.20     32.36 o 
  -7  10   2      202.50      215.97     13.84 o 
  -6  10   2      331.88      332.08     14.68 o 
  -5  10   2       80.84       45.91      6.03 o 
  -4  10   2     1939.84     2059.24     26.24 o 
  -3  10   2       13.74        2.88      3.31 o 
  -2  10   2     5339.84     5161.90     46.98 o 
  -1  10   2    12482.24    12558.03    115.21 o 
   0  10   2     3057.72     2835.08     27.72 o 
   1  10   2      698.35      675.46      9.83 o 
   2  10   2       43.96       58.43      3.82 o 
   3  10   2       55.87       82.09      4.95 o 
   4  10   2       62.97       73.48      5.40 o 
   5  10   2       16.53       20.76      6.20 o 
   6  10   2      163.97      167.91      9.88 o 
   7  10   2       38.19       27.12      8.45 o 
   8  10   2       23.18       24.00      7.66 o 
   9  10   2       68.39       62.29     18.27 o 
  10  10   2      112.89      112.07     16.73 o 
  11  10   2        5.49       -0.78     17.12 o 
 -11  11   2        2.95       16.09     17.89 o 
 -10  11   2       66.55       79.29     20.70 o 
  -9  11   2      225.51      229.19     24.20 o 
  -8  11   2      556.06      575.99     26.12 o 
  -7  11   2      163.67      157.10     12.60 o 
  -6  11   2       39.31       32.67      6.84 o 
  -5  11   2        5.07       10.93      4.69 o 
  -4  11   2      526.89      450.29     11.29 o 
  -3  11   2     2162.27     2251.83     25.69 o 
  -2  11   2     1637.06     1633.31     19.48 o 
  -1  11   2     2356.52     2317.43     25.48 o 
   0  11   2     1896.51     1773.42     18.45 o 
   1  11   2     2018.42     1980.54     23.14 o 
   2  11   2     6380.35     6296.27     56.24 o 
   3  11   2       76.28       63.05      4.64 o 
   4  11   2     4138.64     4353.41     46.58 o 
   5  11   2     1332.40     1318.86     22.93 o 
   6  11   2       88.59      103.85      9.61 o 
   7  11   2     1695.01     1616.60     38.31 o 
   8  11   2      715.81      770.95     27.28 o 
   9  11   2       91.01       73.22     13.46 o 
  10  11   2       32.25       61.56     13.79 o 
  11  11   2      192.46      284.84     36.02 o 
 -11  12   2      124.49       93.43     24.57 o 
 -10  12   2        0.83       10.70     15.90 o 
  -9  12   2      238.71      263.10     22.11 o 
  -8  12   2      583.66      621.89     27.66 o 
  -7  12   2      115.62      106.40     11.39 o 
  -6  12   2      433.05      409.44     14.95 o 
  -5  12   2      209.71      201.48      9.39 o 
  -4  12   2      392.25      430.48     10.84 o 
  -3  12   2      266.91      301.00      8.83 o 
  -2  12   2       76.95       89.89      6.20 o 
  -1  12   2     1111.60     1193.60     15.29 o 
   0  12   2       13.24       12.12      2.06 o 
   1  12   2     1498.03     1599.38     18.37 o 
   2  12   2     1908.53     2003.34     22.77 o 
   3  12   2     1657.72     1588.57     20.53 o 
   4  12   2      228.65      182.56      7.97 o 
   5  12   2     3918.47     3764.37     43.70 o 
   6  12   2       89.11       81.54      8.31 o 
   7  12   2     1002.20      973.23     28.91 o 
   8  12   2      205.84      167.71     15.11 o 
   9  12   2        1.18       -6.36      8.33 o 
  10  12   2        8.12        2.30      9.99 o 
  11  12   2      185.34      172.43     33.19 o 
 -11  13   2       58.97       20.91     18.56 o 
 -10  13   2      206.78      235.86     30.69 o 
  -9  13   2        0.64       18.88      9.63 o 
  -8  13   2     2366.78     2250.93     56.48 o 
  -7  13   2        8.08       15.15      7.69 o 
  -6  13   2     4880.65     4760.70     63.88 o 
  -5  13   2      179.75      199.21      9.96 o 
  -4  13   2     2964.81     3138.06     36.49 o 
  -3  13   2        0.13        1.26      3.82 o 
  -2  13   2    10685.04    11104.70     94.48 o 
  -1  13   2     7587.28     7334.45     64.13 o 
   0  13   2     3869.65     3912.15     36.19 o 
   1  13   2     2846.51     2958.35     37.15 o 
   2  13   2      395.99      462.73      9.42 o 
   3  13   2      476.03      502.22     10.81 o 
   4  13   2       39.44       38.54      5.04 o 
   5  13   2       85.52       95.43      7.46 o 
   6  13   2     2079.64     1959.34     37.92 o 
   7  13   2      125.47      127.69     16.91 o 
   8  13   2      281.67      257.31     22.17 o 
   9  13   2       14.41       -6.28      7.64 o 
  10  13   2      129.38       94.81     16.28 o 
  11  13   2       11.26        3.90     24.99 o 
 -11  14   2       55.37       19.13     18.77 o 
 -10  14   2        2.26       24.53     16.83 o 
  -9  14   2      171.09      199.97     21.73 o 
  -8  14   2       73.88       63.80     12.59 o 
  -7  14   2     1460.62     1368.29     49.42 o 
  -6  14   2      155.46      126.66     10.17 o 
  -5  14   2      161.38      179.83     12.22 o 
  -4  14   2      584.56      556.68     15.64 o 
  -3  14   2       21.12       52.26      6.16 o 
  -2  14   2        0.02        1.84      3.50 o 
  -1  14   2      589.81      521.25     10.11 o 
   0  14   2      816.18      760.98     11.18 o 
   1  14   2      587.77      617.98      9.58 o 
   2  14   2      371.06      324.24      8.21 o 
   3  14   2      312.00      377.26     11.60 o 
   4  14   2       91.97       97.05      6.81 o 
   5  14   2      480.67      433.27     12.90 o 
   6  14   2     1361.68     1224.08     31.42 o 
   7  14   2      108.71       69.61     10.74 o 
   8  14   2       21.92       11.80      8.92 o 
   9  14   2       78.27       54.41     13.21 o 
  10  14   2        0.09       20.25     11.67 o 
  11  14   2       68.90       76.53     34.36 o 
 -11  15   2       32.35       87.77     24.95 o 
 -10  15   2       48.51       38.39     18.49 o 
  -9  15   2       11.03        4.15     13.49 o 
  -8  15   2       67.67       61.34     12.49 o 
  -7  15   2      262.40      304.65     23.12 o 
  -6  15   2     1637.50     1558.12     32.93 o 
  -5  15   2      676.68      624.90     20.35 o 
  -4  15   2      503.01      532.12     13.62 o 
  -3  15   2      327.71      373.55     13.65 o 
  -2  15   2      292.87      382.17     10.06 o 
  -1  15   2        6.93        5.84      3.43 o 
   0  15   2      599.37      568.50      9.24 o 
   1  15   2      508.76      473.66      8.25 o 
   2  15   2        1.05        3.92      3.18 o 
   3  15   2     1319.55     1226.80     19.23 o 
   4  15   2       41.68       50.11      5.81 o 
   5  15   2        8.56       12.11      4.98 o 
   6  15   2      494.18      492.09     19.80 o 
   7  15   2      126.58      131.48     12.95 o 
   8  15   2      108.10      114.62     15.15 o 
   9  15   2      252.21      279.08     25.65 o 
  10  15   2       44.00       70.41     29.28 o 
 -11  16   2       17.11       14.96     19.55 o 
 -10  16   2       36.95       36.89     17.94 o 
  -9  16   2       89.32       96.60     15.42 o 
  -8  16   2       29.06       35.05     11.24 o 
  -7  16   2      259.90      272.52     17.74 o 
  -6  16   2       77.76       95.23      9.73 o 
  -5  16   2       21.92       15.00      6.40 o 
  -4  16   2       27.22       29.61      6.24 o 
  -3  16   2     1088.73     1091.21     18.66 o 
  -2  16   2     1847.95     1806.47     24.78 o 
  -1  16   2     9233.08     9105.07     90.38 o 
   0  16   2      137.25      150.04      5.62 o 
   1  16   2      505.73      500.75      8.77 o 
   2  16   2      940.22      998.65     16.13 o 
   3  16   2       18.36       13.99      4.39 o 
   4  16   2     1301.20     1276.16     21.26 o 
   5  16   2        0.24       -1.47      5.15 o 
   6  16   2        7.73        9.07     10.03 o 
   7  16   2      148.45      141.31     15.10 o 
   8  16   2       46.81       80.71     18.52 o 
   9  16   2       36.90       45.29     15.34 o 
  10  16   2       27.46       28.82     20.69 o 
 -11  17   2        9.28       42.17     29.67 o 
 -10  17   2       27.58       22.17     41.78 o 
  -9  17   2       35.98       46.87     20.25 o 
  -8  17   2       69.70       45.47     11.92 o 
  -7  17   2      488.91      480.28     22.78 o 
  -6  17   2       15.04       16.67      7.76 o 
  -5  17   2      443.22      439.19     15.39 o 
  -4  17   2      898.57      891.50     18.85 o 
  -3  17   2       68.61       84.78      6.93 o 
  -2  17   2     1792.36     1777.05     25.77 o 
  -1  17   2      143.19      116.21      7.75 o 
   0  17   2     1532.73     1502.82     19.45 o 
   1  17   2      722.79      797.82     13.09 o 
   2  17   2      843.38      893.46     20.47 o 
   3  17   2       24.37       28.56      4.80 o 
   4  17   2        6.81       18.54      5.37 o 
   5  17   2       34.00       42.64      7.31 o 
   6  17   2      570.36      569.83     20.18 o 
   7  17   2      151.38      139.31     13.72 o 
   8  17   2        8.48       -8.53     10.11 o 
   9  17   2       83.01       58.95     20.69 o 
  10  17   2       70.29       50.82     30.46 o 
 -10  18   2       37.84       76.53     33.58 o 
  -9  18   2       17.07       33.92     13.36 o 
  -8  18   2      205.11      141.84     17.09 o 
  -7  18   2     1741.38     1559.70     45.34 o 
  -6  18   2     2713.92     2579.75     52.97 o 
  -5  18   2       22.02       17.85      8.28 o 
  -4  18   2      565.25      539.99     16.07 o 
  -3  18   2      114.16      120.21      8.40 o 
  -2  18   2      155.08      172.15      8.74 o 
  -1  18   2       54.62       61.98      6.19 o 
   0  18   2       17.49       43.84      4.48 o 
   1  18   2       91.87      122.56      5.84 o 
   2  18   2       78.49      104.10      6.20 o 
   3  18   2       84.39       82.31      6.45 o 
   4  18   2      525.84      536.04     14.51 o 
   5  18   2     1251.72     1194.03     35.21 o 
   6  18   2     1122.76     1036.50     27.44 o 
   7  18   2       31.20       19.11     11.32 o 
   8  18   2      235.84      224.99     24.76 o 
   9  18   2     1013.20     1128.36     85.56 o 
  10  18   2        0.47       20.50     14.44 o 
 -10  19   2       18.31       -1.56     24.21 o 
  -9  19   2       12.80       35.00     12.40 o 
  -8  19   2      102.57      102.64     15.82 o 
  -7  19   2      361.63      382.57     27.28 o 
  -6  19   2      220.16      164.92     14.85 o 
  -5  19   2        7.76       15.68      7.11 o 
  -4  19   2      144.40      119.27      9.59 o 
  -3  19   2       13.94       14.98      6.02 o 
  -2  19   2      490.21      479.26     13.41 o 
  -1  19   2     1718.81     1708.83     25.61 o 
   0  19   2      110.00      109.65      6.36 o 
   1  19   2        0.82       -1.40      2.79 o 
   2  19   2      241.00      216.87      8.39 o 
   3  19   2       81.03       90.57      6.83 o 
   4  19   2       90.83       84.96      8.17 o 
   5  19   2      523.34      492.19     22.54 o 
   6  19   2        8.57       -5.18      8.21 o 
   7  19   2       99.20       76.91     13.55 o 
   8  19   2        7.58       20.48     12.86 o 
   9  19   2      102.07      103.91     21.87 o 
  10  19   2      128.84      189.82     51.54 o 
 -10  20   2      205.63      260.06     49.20 o 
  -9  20   2        7.05       11.96     13.28 o 
  -8  20   2       31.36       34.72     11.65 o 
  -7  20   2      518.25      447.41     25.18 o 
  -6  20   2      308.10      322.95     18.56 o 
  -5  20   2        1.98       -1.54      7.07 o 
  -4  20   2     2012.09     1969.52     32.67 o 
  -3  20   2      364.75      383.22     15.33 o 
  -2  20   2     3127.35     3011.54     36.41 o 
  -1  20   2      334.69      365.35     11.73 o 
   0  20   2      162.75      183.99      7.74 o 
   1  20   2      449.01      475.53     12.15 o 
   2  20   2      244.57      257.91     11.24 o 
   3  20   2      333.04      299.19     14.07 o 
   4  20   2      182.30      173.81     13.15 o 
   5  20   2       13.49        6.83      8.61 o 
   6  20   2       10.25       10.19      9.36 o 
   7  20   2       71.68       97.84     15.60 o 
   8  20   2        9.60       -0.91     11.63 o 
   9  20   2        3.28       17.48     13.58 o 
  10  20   2       62.71      101.88     21.67 o 
 -10  21   2        6.63        3.12     22.65 o 
  -9  21   2        1.25       14.85     13.88 o 
  -8  21   2        5.75       -5.08     15.23 o 
  -7  21   2      206.92      225.24     19.75 o 
  -6  21   2     1055.63     1075.89     32.34 o 
  -5  21   2       86.34      106.80     11.41 o 
  -4  21   2        7.45        6.86      6.77 o 
  -3  21   2     1235.25     1312.52     25.40 o 
  -2  21   2      537.57      533.73     15.11 o 
  -1  21   2     1822.88     1772.05     27.25 o 
   0  21   2      503.68      546.19     12.55 o 
   1  21   2     2590.60     2570.80     38.12 o 
   2  21   2     1458.25     1462.68     27.27 o 
   3  21   2        5.56        6.12      9.12 o 
   4  21   2      385.78      354.11     19.38 o 
   5  21   2       71.48       83.64     20.31 o 
   6  21   2       43.88       28.98     10.64 o 
   7  21   2        4.61       -0.64      9.82 o 
   8  21   2       11.10       23.44     13.28 o 
   9  21   2      139.32      213.11     60.52 o 
  10  21   2      103.52      196.04     27.14 o 
 -10  22   2       12.90       26.55     28.11 o 
  -9  22   2       43.08       54.17     18.00 o 
  -8  22   2       77.45       88.66     19.00 o 
  -7  22   2      239.28      300.47     27.00 o 
  -6  22   2      436.40      489.13     25.68 o 
  -5  22   2        0.16       -0.72      7.34 o 
  -4  22   2      987.34      960.47     22.65 o 
  -3  22   2       33.26       36.84      8.09 o 
  -2  22   2     2245.85     2237.64     34.43 o 
  -1  22   2      194.73      211.93     13.36 o 
   0  22   2      310.24      330.11     13.15 o 
   1  22   2      968.88      977.92     21.82 o 
   2  22   2      301.73      292.61     15.25 o 
   3  22   2      353.90      358.69     22.09 o 
   4  22   2      190.64      154.04     14.46 o 
   5  22   2       67.84       78.09     12.61 o 
   6  22   2        2.30       -8.06      8.06 o 
   7  22   2       12.24        1.89     10.83 o 
   8  22   2       14.32       40.12     19.13 o 
   9  22   2        2.45        1.31     12.86 o 
  -9  23   2      195.66      232.20     27.94 o 
  -8  23   2        3.34        7.99     14.07 o 
  -7  23   2      448.83      496.87     34.44 o 
  -6  23   2        1.32       30.94     14.32 o 
  -5  23   2      111.77      127.14     14.52 o 
  -4  23   2      130.06      146.74     14.05 o 
  -3  23   2      155.63      178.68     11.36 o 
  -2  23   2     1087.26     1057.18     22.57 o 
  -1  23   2       22.01       24.05     10.26 o 
   0  23   2       14.46       12.33      7.08 o 
   1  23   2      659.42      664.84     19.87 o 
   2  23   2      914.48      833.47     24.63 o 
   3  23   2      399.63      380.00     29.76 o 
   4  23   2       22.53       13.67      9.08 o 
   5  23   2       91.07       70.63     12.89 o 
   6  23   2       26.16       27.56     11.45 o 
   7  23   2       52.07       72.74     23.43 o 
   8  23   2        2.98       20.90     13.85 o 
   9  23   2       87.41       76.98     46.86 o 
  -9  24   2      172.26      220.41     27.77 o 
  -8  24   2        7.37      -10.80     12.97 o 
  -7  24   2       33.44       54.13     16.54 o 
  -6  24   2        3.16        6.99     12.76 o 
  -5  24   2      117.50      120.33     14.90 o 
  -4  24   2      501.00      439.15     25.41 o 
  -3  24   2     2984.83     2912.79     62.07 o 
  -2  24   2        0.62       -1.75      8.40 o 
  -1  24   2      639.06      668.68     24.30 o 
   0  24   2      439.06      459.57     16.99 o 
   1  24   2       95.39       94.68     10.14 o 
   2  24   2      220.51      253.28     16.57 o 
   3  24   2      484.26      473.48     25.71 o 
   4  24   2      405.65      420.19     23.13 o 
   5  24   2      269.69      251.59     18.77 o 
   6  24   2       12.71        0.69     10.25 o 
   7  24   2        4.04       16.88     13.45 o 
   8  24   2       72.57      100.68     21.09 o 
   9  24   2        7.48        6.23     13.88 o 
  -9  25   2       12.55       31.60     17.23 o 
  -8  25   2       13.55       30.44     16.23 o 
  -7  25   2        6.39       17.02     30.06 o 
  -6  25   2      112.31      115.26     20.15 o 
  -5  25   2      649.05      656.72     30.67 o 
  -4  25   2       63.64       65.38     12.65 o 
  -3  25   2       39.03       49.89     15.73 o 
  -2  25   2     2761.56     2576.86     52.43 o 
  -1  25   2      788.38      717.32     23.58 o 
   0  25   2     1120.03     1114.24     26.44 o 
   1  25   2       87.85       74.53     14.41 o 
   2  25   2       35.23       32.19     10.25 o 
   3  25   2      105.76      123.02     14.27 o 
   4  25   2      735.04      710.00     27.69 o 
   5  25   2      266.11      266.40     35.96 o 
   6  25   2        7.12        4.54     10.73 o 
   7  25   2       14.35       33.45     14.62 o 
   8  25   2        5.88       23.62     28.11 o 
   9  25   2       65.17       64.17     33.58 o 
  -9  26   2        1.83       25.87     17.03 o 
  -8  26   2       66.64      105.74     22.79 o 
  -7  26   2      385.70      560.20     38.55 o 
  -6  26   2      243.10      245.95     26.75 o 
  -5  26   2      171.16       92.15     28.90 o 
  -4  26   2       44.39       51.42     20.40 o 
  -3  26   2      901.40      731.71     34.10 o 
  -2  26   2      668.23      700.70     55.82 o 
  -1  26   2      111.94      106.83     17.39 o 
   0  26   2      130.73      155.23     13.87 o 
   1  26   2      406.87      382.69     19.65 o 
   2  26   2       37.11       16.18      9.98 o 
   3  26   2     1549.50     1440.52     39.16 o 
   4  26   2      460.89      478.95     24.48 o 
   5  26   2      107.61       88.69     19.06 o 
   6  26   2       58.56       80.81     16.01 o 
   7  26   2       12.55       13.94     23.43 o 
   8  26   2       34.06       35.18     37.09 o 
  -8  27   2      256.66      303.03     42.95 o 
  -7  27   2        6.48       42.17     24.21 o 
  -6  27   2       62.99       39.05     24.99 o 
  -5  27   2      152.49      111.68     30.46 o 
  -4  27   2      273.62      272.40     35.54 o 
  -3  27   2      719.64      664.97     34.12 o 
  -2  27   2        0.05        9.12     14.64 o 
  -1  27   2      233.43      231.05     25.74 o 
   0  27   2        9.68       16.99     14.64 o 
   1  27   2       36.20       46.24     11.61 o 
   2  27   2      858.15      824.95     35.86 o 
   3  27   2        1.93       -1.51      9.30 o 
   4  27   2       28.72       37.98     12.12 o 
   5  27   2       17.63       24.85     12.57 o 
   6  27   2      323.00      310.97     25.27 o 
   7  27   2      207.16      254.61     28.34 o 
   8  27   2       47.82       43.73     21.87 o 
  -8  28   2       54.36       57.79     28.11 o 
  -7  28   2       69.58      156.18     35.92 o 
  -6  28   2       16.84       49.98     27.33 o 
  -5  28   2      109.61      149.94     34.36 o 
  -4  28   2      117.41      126.05     24.83 o 
  -3  28   2      262.96      277.23     62.87 o 
  -2  28   2      848.35      862.95     38.60 o 
  -1  28   2      112.16      110.82     22.62 o 
   0  28   2       44.91       55.05     16.89 o 
   1  28   2       97.52       87.45     20.24 o 
   2  28   2        1.13       10.28     14.16 o 
   3  28   2       18.45       32.34     11.81 o 
   4  28   2       24.46       31.53     18.89 o 
   5  28   2       81.79      125.10     18.62 o 
   6  28   2       13.17       42.34     14.53 o 
   7  28   2        6.56       28.50     16.57 o 
   8  28   2       17.83       40.12     19.52 o 
  -8  29   2       23.23       91.36     33.58 o 
  -7  29   2        1.20       27.33     27.33 o 
  -6  29   2      122.45      233.50     39.83 o 
  -5  29   2       18.53      -12.49     21.87 o 
  -4  29   2       19.07        1.39     20.23 o 
  -3  29   2       14.36       -4.28     20.23 o 
  -2  29   2      470.58      426.92     36.54 o 
  -1  29   2      116.81      122.47     27.46 o 
   0  29   2        0.88        7.05     15.35 o 
   1  29   2       46.83       61.13     21.59 o 
   2  29   2       34.86       41.48     16.26 o 
   3  29   2       59.28       54.61     20.08 o 
   4  29   2      122.66      151.79     25.42 o 
   5  29   2      154.11      181.07     20.95 o 
   6  29   2       48.27       32.33     36.31 o 
   7  29   2       14.46       23.70     16.83 o 
   8  29   2        4.29       38.72     17.82 o 
  -7  30   2      304.35      392.85     50.77 o 
  -6  30   2        0.24       22.65     25.77 o 
  -5  30   2      320.76      360.06     48.42 o 
  -4  30   2      353.69      327.30     34.68 o 
  -3  30   2      780.21      748.39     89.85 o 
  -2  30   2       98.75      112.70     50.37 o 
  -1  30   2      112.60      134.39     26.74 o 
   0  30   2      103.10      121.40     21.23 o 
   1  30   2       58.47       42.34     21.95 o 
   2  30   2       91.20       55.29     21.87 o 
   3  30   2       40.40       17.51     44.90 o 
   4  30   2      187.52      152.15     25.42 o 
   5  30   2       20.93       39.79     19.08 o 
   6  30   2       16.49       62.47     25.77 o 
   7  30   2      479.61      569.41     56.24 o 
  -7  31   2       92.60      165.56     39.83 o 
  -6  31   2        2.22       34.36     29.67 o 
  -5  31   2       42.95       10.15     28.11 o 
  -4  31   2        0.03      -21.47     21.47 o 
  -3  31   2      108.48      108.03     27.88 o 
  -2  31   2       31.56       32.99     60.13 o 
  -1  31   2        0.13      -10.09     19.67 o 
   0  31   2      204.65      207.96     32.41 o 
   1  31   2      255.59      226.79     31.12 o 
   2  31   2       37.90       76.71     23.39 o 
   3  31   2       10.75        9.22     24.21 o 
   4  31   2      102.80      106.59     25.14 o 
   5  31   2       46.74       36.48     19.17 o 
   6  31   2       12.69       18.74     22.65 o 
   7  31   2      165.05      220.23     40.61 o 
  -7  32   2       56.71      117.14     38.26 o 
  -6  32   2        3.29       29.67     30.45 o 
  -5  32   2      203.55      316.30     51.54 o 
  -4  32   2       43.26       35.83     26.49 o 
  -3  32   2      107.57       93.64     27.85 o 
  -2  32   2       21.07       -2.84     26.94 o 
  -1  32   2       27.42       53.77     24.28 o 
   0  32   2      186.73      195.20     32.02 o 
   1  32   2       39.27       44.77     24.20 o 
   2  32   2      163.43      198.30     29.58 o 
   3  32   2       18.06       30.77     22.09 o 
   4  32   2        1.77       15.11     19.69 o 
   5  32   2        3.47        7.30     25.38 o 
   6  32   2       48.81       77.31     30.46 o 
  -6  33   2        0.38       39.83     33.58 o 
  -5  33   2        6.86       35.14     36.70 o 
  -4  33   2      232.67      215.55     46.86 o 
  -3  33   2      264.00      217.36     34.49 o 
  -2  33   2       33.48       34.15     33.19 o 
  -1  33   2      148.12      214.96     32.57 o 
   0  33   2        0.82        6.52     23.90 o 
   1  33   2       34.53       25.76     21.92 o 
   2  33   2      479.54      476.02     56.24 o 
   3  33   2        1.73        9.14     19.27 o 
   4  33   2       34.20       28.80     23.39 o 
   5  33   2       32.60       58.56     34.75 o 
   6  33   2       31.48       67.16     28.11 o 
  -5  34   2       24.38       47.63     38.26 o 
  -4  34   2       42.87       46.07     37.48 o 
  -3  34   2      153.81      170.82     53.50 o 
  -2  34   2        8.47       27.03     26.67 o 
  -1  34   2       16.25       31.07     25.67 o 
   0  34   2      183.23      295.70     53.11 o 
   1  34   2        8.40       -0.82     23.08 o 
   2  34   2      137.11      183.47     32.65 o 
   3  34   2      257.39      227.19     33.57 o 
   4  34   2       20.47       43.82     24.41 o 
   5  34   2       84.06      156.86     34.75 o 
  -5  35   2       33.36       -0.78     38.26 o 
  -4  35   2       93.28      142.13     46.07 o 
  -3  35   2       89.61       62.47     29.82 o 
  -2  35   2       83.12       75.82     29.54 o 
  -1  35   2      104.98       61.30     28.71 o 
   0  35   2       19.02       60.50     28.89 o 
   1  35   2       37.99       57.27     27.76 o 
   2  35   2        2.90        9.14     25.24 o 
   3  35   2        0.54       11.04     25.77 o 
   4  35   2       41.14       34.55     58.57 o 
  -4  36   2       32.39       52.32     38.26 o 
  -3  36   2      334.30      347.32     42.51 o 
  -2  36   2        0.00      -26.01     31.63 o 
  -1  36   2        0.01      -10.20     26.49 o 
   0  36   2      402.32      423.71     56.63 o 
   1  36   2       63.33       46.17     27.94 o 
   2  36   2        3.34        8.96     44.12 o 
   3  36   2       22.89       20.64     25.13 o 
   4  36   2       17.24      -41.39     41.39 o 
  -3  37   2       14.74        9.30     28.67 o 
  -2  37   2      182.85      213.52     38.35 o 
  -1  37   2        0.81      -26.49     26.49 o 
   0  37   2      285.05      291.95     85.13 o 
   1  37   2       82.73      106.30     32.52 o 
   2  37   2       16.20       72.05     44.51 o 
   3  37   2       43.93       35.45     27.29 o 
  -2  38   2       18.00        3.90     46.85 o 
  -1  38   2       94.78       69.10     33.40 o 
   0  38   2      244.55      299.36     43.46 o 
   1  38   2        0.12        4.83     28.88 o 
   2  38   2       81.90       97.07     32.64 o 
 -11   0   3      188.21      164.78     41.39 o 
  -9   0   3       96.76       71.85     27.33 o 
  -7   0   3     7672.04     7604.89    220.08 o 
  -5   0   3      463.64      509.77     15.37 o 
  -3   0   3      679.35      647.05     19.98 o 
  -1   0   3     1161.33     1085.68     23.19 o 
   1   0   3    49157.73    49833.49    629.10 o 
   3   0   3     4468.72     4876.00     70.97 o 
   5   0   3     5937.81     6061.98     82.40 o 
   7   0   3        7.22       28.02     18.02 o 
   9   0   3      138.15      138.73     18.45 o 
  11   0   3      116.25       62.47     32.80 o 
 -12   1   3       77.44      111.25     32.41 o 
 -11   1   3       11.00       22.72     18.74 o 
 -10   1   3        0.00      -13.11     13.11 o 
  -9   1   3       45.48       34.36     14.63 o 
  -8   1   3        0.96       -2.88      8.75 o 
  -7   1   3      478.28      491.32     16.01 o 
  -6   1   3      505.48      492.39     12.74 o 
  -5   1   3      730.56      812.35     15.14 o 
  -4   1   3     4420.18     4593.55     44.20 o 
  -3   1   3      736.52      722.87      9.45 o 
  -2   1   3    21698.74    21491.95    170.42 o 
  -1   1   3    11186.46    11149.34     99.08 o 
   0   1   3     7471.25     7021.54     89.47 o 
   1   1   3    27600.66    28228.36    235.83 o 
   2   1   3        4.73        3.41      2.19 o 
   3   1   3     1806.70     1785.17     23.10 o 
   4   1   3     7008.91     7412.57     63.45 o 
   5   1   3       45.92       52.42      5.34 o 
   6   1   3       35.43       44.65      5.58 o 
   7   1   3       79.35       91.59      9.21 o 
   8   1   3     1872.86     1783.10     42.80 o 
   9   1   3      272.73      250.92     16.48 o 
  10   1   3       64.87       73.49     20.90 o 
  11   1   3       11.82        7.43     16.88 o 
 -12   2   3       30.43       34.73     21.08 o 
 -11   2   3       71.29      108.63     24.78 o 
 -10   2   3       43.75       11.49     17.96 o 
  -9   2   3      131.74      120.43     22.01 o 
  -8   2   3      373.77      371.35     22.60 o 
  -7   2   3       10.69        5.33      7.74 o 
  -6   2   3     1679.85     1800.73     28.73 o 
  -5   2   3      202.99      263.86      7.79 o 
  -4   2   3      595.42      628.47      9.91 o 
  -3   2   3      266.46      272.39      7.75 o 
  -2   2   3     2188.59     2050.62     22.20 o 
  -1   2   3        0.23        4.09      1.85 o 
   0   2   3    57107.25    58185.30   1392.20 o 
   1   2   3    27843.62    28027.45    246.10 o 
   2   2   3      820.90      791.47     10.16 o 
   3   2   3       47.90       38.84      4.74 o 
   4   2   3        0.00       -2.89      2.89 o 
   5   2   3       85.74       64.83      5.49 o 
   6   2   3      681.37      661.57     14.71 o 
   7   2   3      858.41      789.72     32.68 o 
   8   2   3        5.32       12.17      6.84 o 
   9   2   3      267.64      270.26     25.25 o 
  10   2   3       19.12       17.71     10.53 o 
  11   2   3        6.15       -8.59     16.01 o 
 -12   3   3        2.20       39.50     20.10 o 
 -11   3   3       17.66       18.31     16.83 o 
 -10   3   3      399.12      465.46     38.38 o 
  -9   3   3      343.39      302.05     48.04 o 
  -8   3   3       11.10       14.25      9.23 o 
  -7   3   3        4.09       -0.46      4.24 o 
  -6   3   3       33.11       96.64     11.45 o 
  -5   3   3     1470.39     1609.93     27.61 o 
  -4   3   3        0.72        1.24      1.75 o 
  -3   3   3      884.55      859.90     14.41 o 
  -2   3   3    19372.30    19353.92    183.83 o 
  -1   3   3    16242.92    16092.36    128.15 o 
   0   3   3     6716.08     6453.27     58.75 o 
   1   3   3     1615.45     1528.72     14.76 o 
   2   3   3       68.64       66.52      3.35 o 
   3   3   3      433.27      514.91     10.28 o 
   4   3   3     1444.92     1506.42     20.08 o 
   5   3   3       81.97       83.98      6.85 o 
   6   3   3       51.31       53.14      6.10 o 
   7   3   3     1226.56     1146.93     27.45 o 
   8   3   3     1365.04     1204.76     30.05 o 
   9   3   3      218.85      231.53     15.33 o 
  10   3   3      175.74      218.56     24.14 o 
  11   3   3        5.44       -7.40     15.98 o 
 -12   4   3       30.50       42.95     21.00 o 
 -11   4   3       54.21       38.66     22.65 o 
 -10   4   3        0.97        7.15     17.96 o 
  -9   4   3       59.13       41.79     18.35 o 
  -8   4   3      660.56      547.23     20.38 o 
  -7   4   3      707.78      655.25     17.60 o 
  -6   4   3      175.64      186.57      7.97 o 
  -5   4   3        9.84       17.94      3.20 o 
  -4   4   3     3113.17     3318.16     33.69 o 
  -3   4   3       25.44       41.47      4.15 o 
  -2   4   3     3232.29     3103.68     35.25 o 
  -1   4   3       10.62       11.84      1.66 o 
   0   4   3       75.61       71.33      3.06 o 
   1   4   3    24108.86    23922.57    179.63 o 
   2   4   3      957.61      852.36     11.53 o 
   3   4   3     4989.00     5132.45     52.77 o 
   4   4   3     3653.06     3757.05     38.40 o 
   5   4   3     1357.74     1455.16     23.65 o 
   6   4   3      405.57      410.95     12.22 o 
   7   4   3       20.43       15.89      6.41 o 
   8   4   3      136.07      137.24     11.85 o 
   9   4   3       21.44        4.77      7.36 o 
  10   4   3       12.59       24.01     10.48 o 
  11   4   3       32.45       37.91     19.30 o 
 -12   5   3        4.79       -2.73     17.67 o 
 -11   5   3        0.80      -11.44     11.44 o 
 -10   5   3       12.25       -0.66     13.77 o 
  -9   5   3        9.14       13.28     13.25 o 
  -8   5   3      406.08      399.64     26.22 o 
  -7   5   3     1914.70     1868.92     43.78 o 
  -6   5   3      283.66      270.37     10.86 o 
  -5   5   3        7.64        2.75      2.36 o 
  -4   5   3      481.64      476.79      8.66 o 
  -3   5   3     3819.06     3848.44     35.34 o 
  -2   5   3        2.58        2.19      2.02 o 
  -1   5   3    25743.06    25571.70    211.69 o 
   0   5   3     8121.55     7894.42     63.94 o 
   1   5   3     4146.15     4029.63     34.55 o 
   2   5   3       50.06       58.26      3.57 o 
   3   5   3     1060.84     1054.89     15.28 o 
   4   5   3      487.49      489.73     11.22 o 
   5   5   3      675.52      781.12     16.71 o 
   6   5   3       28.05       24.24      5.05 o 
   7   5   3      844.76      828.72     23.03 o 
   8   5   3      711.74      626.01     21.46 o 
   9   5   3       27.19       26.14      8.48 o 
  10   5   3       26.34       14.00     10.45 o 
  11   5   3       78.05       96.86     24.56 o 
 -12   6   3       11.42       12.30     17.89 o 
 -11   6   3       41.09       56.58     20.96 o 
 -10   6   3        0.62       -5.02     12.41 o 
  -9   6   3     1522.58     1405.97     59.88 o 
  -8   6   3     1963.25     1846.59     39.54 o 
  -7   6   3      193.51      215.38     12.22 o 
  -6   6   3      272.13      228.06     10.66 o 
  -5   6   3      345.64      394.34     10.50 o 
  -4   6   3     2407.77     2588.49     36.92 o 
  -3   6   3     5555.51     5960.85     52.15 o 
  -2   6   3     7453.30     7146.80     60.03 o 
  -1   6   3     1509.53     1378.53     16.21 o 
   0   6   3    29366.80    29966.65    234.50 o 
   1   6   3     7980.66     7500.35     61.72 o 
   2   6   3     1773.20     1729.10     18.77 o 
   3   6   3     3877.68     3954.04     40.07 o 
   4   6   3     1122.50     1341.66     19.61 o 
   5   6   3     1740.19     1774.34     31.92 o 
   6   6   3      235.45      236.85     10.80 o 
   7   6   3       90.00       74.11      8.93 o 
   8   6   3      841.13      788.15     23.95 o 
   9   6   3      317.60      309.49     19.12 o 
  10   6   3        6.89       26.88     10.89 o 
  11   6   3        0.60       -4.66     26.16 o 
 -12   7   3       18.80       22.65     25.77 o 
 -11   7   3       10.96       21.23     17.33 o 
 -10   7   3       19.50        2.73     13.25 o 
  -9   7   3      483.82      525.30     55.46 o 
  -8   7   3        3.92       -6.75      6.75 o 
  -7   7   3       17.16        7.36     10.50 o 
  -6   7   3       21.13       17.87      4.12 o 
  -5   7   3     1390.98     1489.89     19.28 o 
  -4   7   3     1666.47     1809.04     20.85 o 
  -3   7   3     2272.86     2379.08     24.28 o 
  -2   7   3       71.80       88.10      4.18 o 
  -1   7   3      276.36      298.06      6.31 o 
   0   7   3     5267.56     5138.54     43.39 o 
   1   7   3     2407.33     2391.87     22.47 o 
   2   7   3      839.82      872.63     11.97 o 
   3   7   3        3.46        3.81      2.27 o 
   4   7   3      211.92      237.08      8.08 o 
   5   7   3       63.28       46.62      8.74 o 
   6   7   3      841.30      783.49     18.16 o 
   7   7   3     1048.48     1111.97     27.14 o 
   8   7   3     1680.61     1572.23     54.96 o 
   9   7   3      773.24      783.66     25.50 o 
  10   7   3      264.74      243.00     23.40 o 
  11   7   3        0.09        1.95     15.73 o 
 -12   8   3       13.28       22.65     28.11 o 
 -11   8   3       51.86       58.39     22.00 o 
 -10   8   3        9.82       25.92     35.92 o 
  -9   8   3        1.97       20.96     13.77 o 
  -8   8   3       21.63       31.01      8.55 o 
  -7   8   3      566.30      536.35     19.54 o 
  -6   8   3        3.78       -0.59      3.37 o 
  -5   8   3       40.48       45.57      6.88 o 
  -4   8   3        5.72        9.38      3.91 o 
  -3   8   3        2.62        3.71      3.20 o 
  -2   8   3      651.71      722.57     10.87 o 
  -1   8   3     2426.85     2325.42     22.79 o 
   0   8   3      170.54      166.39      7.46 o 
   1   8   3     1490.49     1523.54     15.26 o 
   2   8   3      920.47      848.99     11.98 o 
   3   8   3     2546.80     2640.22     29.63 o 
   4   8   3       15.90       13.60      3.75 o 
   5   8   3      139.58      126.49      7.91 o 
   6   8   3      105.29      105.02      8.34 o 
   7   8   3     1683.66     1625.60     39.15 o 
   8   8   3       70.15       49.58     11.44 o 
   9   8   3        7.42       -0.34      7.90 o 
  10   8   3      210.40      242.73     36.23 o 
  11   8   3        1.55       -8.59     17.12 o 
 -12   9   3        4.47       27.33     30.45 o 
 -11   9   3        4.51       29.59     26.16 o 
 -10   9   3      138.36      100.37     22.12 o 
  -9   9   3      315.10      418.70     34.74 o 
  -8   9   3       44.17       61.99     10.36 o 
  -7   9   3        5.53        4.08      6.91 o 
  -6   9   3      376.90      388.20     10.83 o 
  -5   9   3      208.31      174.98      8.13 o 
  -4   9   3      291.56      388.66      9.92 o 
  -3   9   3      319.67      268.95      8.68 o 
  -2   9   3      688.50      703.08     11.44 o 
  -1   9   3      157.37      146.52      4.67 o 
   0   9   3      289.99      380.70      7.80 o 
   1   9   3     2667.82     2584.00     27.30 o 
   2   9   3      565.33      586.74      9.83 o 
   3   9   3       94.24       66.86      4.83 o 
   4   9   3       43.00       41.94      4.92 o 
   5   9   3     2203.84     2128.34     34.47 o 
   6   9   3      268.24      310.77     12.98 o 
   7   9   3      134.00      126.35     18.89 o 
   8   9   3     3238.93     2887.28     51.55 o 
   9   9   3       98.04      156.85     20.04 o 
  10   9   3       60.16       55.90     25.32 o 
  11   9   3       45.01       70.13     22.51 o 
 -11  10   3       79.67       99.10     34.36 o 
 -10  10   3       69.92       52.91     19.88 o 
  -9  10   3      111.78      125.32     47.25 o 
  -8  10   3       66.47       59.86     10.95 o 
  -7  10   3        2.95       -6.24      6.24 o 
  -6  10   3       90.06       87.01      7.80 o 
  -5  10   3     2026.14     2065.83     30.44 o 
  -4  10   3      639.33      714.39     13.68 o 
  -3  10   3     1164.55     1087.97     15.68 o 
  -2  10   3     4125.03     4144.01     39.04 o 
  -1  10   3     4263.27     4367.44     41.77 o 
   0  10   3        2.61        0.42      2.19 o 
   1  10   3     2602.18     2610.35     28.03 o 
   2  10   3      138.63      151.69      5.61 o 
   3  10   3      853.12     1016.32     15.83 o 
   4  10   3        0.98       12.08      3.97 o 
   5  10   3      176.98      192.90      9.47 o 
   6  10   3     1036.42     1055.50     32.39 o 
   7  10   3        6.79       -2.26      6.46 o 
   8  10   3       69.43       83.10     10.02 o 
   9  10   3       21.30       14.38      9.84 o 
  10  10   3       37.09       28.03     12.90 o 
  11  10   3        1.26       19.94     29.67 o 
 -11  11   3        0.38       20.82     17.57 o 
 -10  11   3      199.27      197.72     36.32 o 
  -9  11   3        1.79        7.22     13.52 o 
  -8  11   3       24.33       28.19     10.26 o 
  -7  11   3     1333.57     1162.64     29.85 o 
  -6  11   3      244.51      235.78     10.87 o 
  -5  11   3      382.21      346.66     11.81 o 
  -4  11   3     3102.46     3182.51     42.07 o 
  -3  11   3      531.84      570.45     11.85 o 
  -2  11   3        0.07       -3.04      3.04 o 
  -1  11   3      523.59      502.75      9.36 o 
   0  11   3      980.69     1015.73     15.12 o 
   1  11   3       21.56       24.61      3.53 o 
   2  11   3      909.19      899.03     12.43 o 
   3  11   3     1867.50     2049.22     24.11 o 
   4  11   3       58.53       78.33      6.05 o 
   5  11   3      159.13      175.88      8.77 o 
   6  11   3      134.69      124.32     10.75 o 
   7  11   3      134.43      160.62     16.57 o 
   8  11   3       95.51       96.99     12.59 o 
   9  11   3      174.05      202.18     19.39 o 
  10  11   3        0.00        1.28     10.68 o 
  11  11   3       11.98       17.48     19.46 o 
 -11  12   3       32.06       47.68     19.32 o 
 -10  12   3       35.31       15.62     16.01 o 
  -9  12   3       65.80       62.78     12.67 o 
  -8  12   3       83.99       94.93     12.62 o 
  -7  12   3      259.36      228.50     14.67 o 
  -6  12   3       29.55       69.03      8.74 o 
  -5  12   3     1430.77     1387.26     24.34 o 
  -4  12   3      289.16      269.07      9.78 o 
  -3  12   3     9318.57     9939.90     86.31 o 
  -2  12   3      341.97      319.68     10.10 o 
  -1  12   3     3879.01     3989.20     39.61 o 
   0  12   3       14.14       29.03      3.90 o 
   1  12   3     2129.67     2155.98     27.60 o 
   2  12   3     3068.87     3290.02     32.22 o 
   3  12   3     1102.08     1262.36     21.37 o 
   4  12   3      622.59      601.84     13.49 o 
   5  12   3     1363.57     1331.73     24.87 o 
   6  12   3       64.44       57.95     10.09 o 
   7  12   3     1618.46     1464.07     36.86 o 
   8  12   3       19.04       16.69      8.78 o 
   9  12   3      132.22      167.21     18.16 o 
  10  12   3      130.95      113.62     17.52 o 
  11  12   3      122.57      138.23     42.17 o 
 -11  13   3      269.94      304.43     37.25 o 
 -10  13   3      260.87      286.63     33.01 o 
  -9  13   3       50.07       59.70     16.67 o 
  -8  13   3      843.06      796.27     28.64 o 
  -7  13   3     2808.99     2619.94     49.51 o 
  -6  13   3      175.47      172.31     12.86 o 
  -5  13   3      411.14      415.26     13.63 o 
  -4  13   3     1325.77     1398.98     21.26 o 
  -3  13   3        3.10       11.88      4.13 o 
  -2  13   3      129.44      187.91      7.63 o 
  -1  13   3     6847.75     7097.93     62.37 o 
   0  13   3        8.88        7.21      2.93 o 
   1  13   3     4254.99     4466.65     55.08 o 
   2  13   3      290.01      307.11      7.74 o 
   3  13   3        0.01       -3.08      3.08 o 
   4  13   3      699.22      674.34     14.48 o 
   5  13   3        2.45       -4.13      4.13 o 
   6  13   3      240.40      227.81     14.19 o 
   7  13   3      148.66      139.20     13.24 o 
   8  13   3      109.48      104.77     12.77 o 
   9  13   3      538.86      561.67     47.50 o 
  10  13   3      157.59      150.07     24.70 o 
  11  13   3       17.50       41.39     30.45 o 
 -11  14   3        2.36       -8.50     16.54 o 
 -10  14   3       48.58       76.61     20.90 o 
  -9  14   3       64.28       55.05     12.78 o 
  -8  14   3      279.94      306.29     21.38 o 
  -7  14   3     1746.64     1661.34     37.76 o 
  -6  14   3       19.31       21.22      7.84 o 
  -5  14   3       27.49       20.84      6.35 o 
  -4  14   3     1111.10     1159.50     20.44 o 
  -3  14   3      436.19      474.47     11.80 o 
  -2  14   3      230.51      255.94     13.37 o 
  -1  14   3       60.67       61.63      4.46 o 
   0  14   3     7279.06     7706.58     81.26 o 
   1  14   3     2563.97     2632.77     32.20 o 
   2  14   3      102.13      122.96      4.26 o 
   3  14   3        0.05        3.39      3.47 o 
   4  14   3      597.68      566.43     13.48 o 
   5  14   3       67.39       57.46      6.94 o 
   6  14   3      104.80       91.40     10.73 o 
   7  14   3     1761.44     1722.72     40.99 o 
   8  14   3      354.34      427.54     23.48 o 
   9  14   3       26.97       18.32     10.61 o 
  10  14   3        4.32       24.81     14.63 o 
 -11  15   3       11.91       61.47     23.11 o 
 -10  15   3       30.53       35.70     25.38 o 
  -9  15   3       17.76       34.52     11.69 o 
  -8  15   3      172.17      205.35     18.02 o 
  -7  15   3     1575.86     1553.77     39.71 o 
  -6  15   3     1134.20     1180.87     29.68 o 
  -5  15   3     2517.08     2577.96     37.75 o 
  -4  15   3      203.43      190.45     10.66 o 
  -3  15   3      118.80      182.97      9.06 o 
  -2  15   3     1942.17     2040.08     25.83 o 
  -1  15   3     1862.86     1721.99     22.82 o 
   0  15   3     4070.76     4038.59     44.76 o 
   1  15   3     2097.89     2186.77     27.11 o 
   2  15   3     1339.07     1434.22     19.68 o 
   3  15   3      371.40      540.53     13.99 o 
   4  15   3      182.94      202.65      8.93 o 
   5  15   3       43.80       39.80      6.84 o 
   6  15   3       32.64       31.27      8.36 o 
   7  15   3        7.82       20.42      8.34 o 
   8  15   3      225.89      260.14     17.88 o 
   9  15   3       42.98       49.51     15.59 o 
  10  15   3       96.91      131.11     22.08 o 
 -11  16   3        9.03       22.26     19.33 o 
 -10  16   3       30.10       26.66     17.23 o 
  -9  16   3        1.62       12.47     10.89 o 
  -8  16   3       19.90       27.53     15.23 o 
  -7  16   3      377.88      354.86     19.76 o 
  -6  16   3        1.67       -6.71      6.71 o 
  -5  16   3      103.94      110.59      9.78 o 
  -4  16   3       15.17       14.34      6.16 o 
  -3  16   3        5.63        1.84      5.42 o 
  -2  16   3     1567.20     1584.50     23.55 o 
  -1  16   3     2660.10     2579.26     29.76 o 
   0  16   3     2253.33     2252.79     31.46 o 
   1  16   3       56.64       63.28      5.80 o 
   2  16   3     1904.34     1862.91     27.33 o 
   3  16   3      210.72      200.80      7.98 o 
   4  16   3       32.45       43.07      5.90 o 
   5  16   3      374.94      337.66     16.62 o 
   6  16   3      118.36      149.65     21.76 o 
   7  16   3       46.57       34.84     11.27 o 
   8  16   3        5.13        1.73     10.10 o 
   9  16   3        5.80        4.24     16.01 o 
  10  16   3      250.03      223.72     67.95 o 
 -11  17   3       73.13       71.41     53.10 o 
 -10  17   3       55.62       76.52     22.56 o 
  -9  17   3      170.15      183.22     29.20 o 
  -8  17   3      178.48      222.82     19.76 o 
  -7  17   3       59.12       56.56     11.14 o 
  -6  17   3     1311.46     1251.18     31.53 o 
  -5  17   3      847.66      824.87     21.60 o 
  -4  17   3      457.90      458.07     14.08 o 
  -3  17   3     1747.70     1840.82     27.39 o 
  -2  17   3     4439.16     4868.92     50.58 o 
  -1  17   3       14.97       31.04      4.31 o 
   0  17   3      543.21      563.80     14.61 o 
   1  17   3      206.32      206.23      8.97 o 
   2  17   3      210.03      267.72     10.58 o 
   3  17   3       89.82       78.30      7.71 o 
   4  17   3        7.46        2.21      4.67 o 
   5  17   3      141.46      156.58     11.24 o 
   6  17   3     1729.90     1592.91     38.10 o 
   7  17   3        6.05       14.53     10.56 o 
   8  17   3       77.64       95.22     39.05 o 
   9  17   3       19.29       10.39     12.56 o 
  10  17   3       64.58       65.87     45.29 o 
 -10  18   3        0.05        0.97     18.74 o 
  -9  18   3       29.42       55.70     14.20 o 
  -8  18   3       12.79       29.89     11.95 o 
  -7  18   3      306.79      333.82     26.85 o 
  -6  18   3      181.22      175.13     13.87 o 
  -5  18   3     3013.11     2851.06     42.22 o 
  -4  18   3      778.35      813.08     18.49 o 
  -3  18   3      176.81      214.68     13.34 o 
  -2  18   3      114.25      150.94      8.65 o 
  -1  18   3     3670.69     3685.49     40.14 o 
   0  18   3       13.67       13.75      5.00 o 
   1  18   3     1032.45     1068.24     20.65 o 
   2  18   3       36.33       33.73      6.14 o 
   3  18   3      435.70      463.85     11.75 o 
   4  18   3       83.21       92.82      8.98 o 
   5  18   3      304.27      278.11     20.86 o 
   6  18   3     3310.85     3137.32     86.20 o 
   7  18   3       17.17       11.03      9.69 o 
   8  18   3       42.27       51.42     16.11 o 
   9  18   3        2.52        5.40     11.45 o 
  10  18   3        4.08       42.09     49.98 o 
 -10  19   3        2.75       -2.34     20.30 o 
  -9  19   3        3.68       27.84     12.41 o 
  -8  19   3       84.19       83.02     15.01 o 
  -7  19   3        3.04       11.55      9.90 o 
  -6  19   3      112.15      115.17     14.43 o 
  -5  19   3        7.93       13.37      7.92 o 
  -4  19   3     1343.72     1372.04     26.12 o 
  -3  19   3     1102.62     1110.35     22.83 o 
  -2  19   3     1772.96     1756.10     25.15 o 
  -1  19   3      363.26      409.13     10.87 o 
   0  19   3      174.47      175.36     10.04 o 
   1  19   3      638.98      677.58     18.04 o 
   2  19   3      128.26      113.96      8.40 o 
   3  19   3      117.52      124.05      9.77 o 
   4  19   3        0.01        0.05      6.28 o 
   5  19   3        1.11       -1.72      7.88 o 
   6  19   3      541.66      547.39     24.40 o 
   7  19   3       66.82       86.59     15.44 o 
   8  19   3      141.57      133.62     53.50 o 
   9  19   3       81.79       80.75     19.62 o 
  10  19   3        0.25        5.41     13.24 o 
 -10  20   3       19.41       14.06     24.21 o 
  -9  20   3       43.44       50.23     16.69 o 
  -8  20   3       76.55       69.37     21.38 o 
  -7  20   3        8.51       -9.40      9.40 o 
  -6  20   3      438.58      451.23     22.09 o 
  -5  20   3      300.95      280.37     14.61 o 
  -4  20   3      107.70      115.27      9.98 o 
  -3  20   3       49.59       37.03      7.07 o 
  -2  20   3       24.15       34.99      5.96 o 
  -1  20   3       48.02       67.65      9.20 o 
   0  20   3       70.34       74.15      8.29 o 
   1  20   3      213.32      220.00     10.75 o 
   2  20   3       21.97       22.88      6.04 o 
   3  20   3      518.31      491.19     17.28 o 
   4  20   3      599.45      574.05     23.63 o 
   5  20   3     1285.48     1186.36     40.16 o 
   6  20   3      144.32      124.12     14.83 o 
   7  20   3      279.32      280.71     22.17 o 
   8  20   3       42.74       42.47     15.56 o 
   9  20   3       11.16       34.81     15.14 o 
  10  20   3      160.06      210.91     28.46 o 
 -10  21   3       77.85      110.11     37.48 o 
  -9  21   3        0.01       32.72     16.13 o 
  -8  21   3      178.38      240.63     21.22 o 
  -7  21   3       89.16      100.68     15.55 o 
  -6  21   3       19.38       30.97     10.47 o 
  -5  21   3      155.98      163.21     12.41 o 
  -4  21   3     2226.13     2152.55     37.86 o 
  -3  21   3      155.99      147.56     10.75 o 
  -2  21   3      452.14      465.66     13.80 o 
  -1  21   3       67.29       53.72      6.11 o 
   0  21   3       14.85       81.51      9.03 o 
   1  21   3        0.00        0.84      5.50 o 
   2  21   3     3533.78     3503.62     59.72 o 
   3  21   3        5.16       17.12     13.19 o 
   4  21   3       37.43       32.38     10.18 o 
   5  21   3      134.19      144.44     14.95 o 
   6  21   3       65.02       54.05     12.00 o 
   7  21   3        1.33        5.32     10.05 o 
   8  21   3        0.58       13.34     12.71 o 
   9  21   3        9.87       29.79     14.99 o 
  10  21   3       49.52       46.85     32.02 o 
 -10  22   3       43.02       64.82     32.80 o 
  -9  22   3       22.29       55.56     18.74 o 
  -8  22   3      330.30      337.45     35.93 o 
  -7  22   3      165.64      179.70     18.59 o 
  -6  22   3      146.01      124.04     16.01 o 
  -5  22   3        0.05       -6.08      7.71 o 
  -4  22   3        0.16        0.39      7.37 o 
  -3  22   3     4505.05     4423.94     57.23 o 
  -2  22   3     1017.11      962.36     21.20 o 
  -1  22   3       16.86       19.30      9.55 o 
   0  22   3      301.81      348.56     13.63 o 
   1  22   3       21.40       15.16      7.00 o 
   2  22   3       38.50       34.59      8.71 o 
   3  22   3      652.99      624.65     31.24 o 
   4  22   3     1496.03     1427.84     37.84 o 
   5  22   3       38.14       58.11     17.70 o 
   6  22   3        5.10        9.57     13.41 o 
   7  22   3       47.37       41.85     15.57 o 
   8  22   3        1.77        6.30     11.63 o 
   9  22   3      100.97      145.93     24.27 o 
  -9  23   3        5.04       33.47     17.33 o 
  -8  23   3       56.80       66.65     19.04 o 
  -7  23   3      478.96      529.96     39.45 o 
  -6  23   3      591.66      628.61     29.54 o 
  -5  23   3      114.65      129.75     14.21 o 
  -4  23   3      237.88      251.80     15.38 o 
  -3  23   3       22.38       19.79      8.21 o 
  -2  23   3       15.22       13.61      8.81 o 
  -1  23   3        7.27       10.88      9.57 o 
   0  23   3      603.12      623.23     27.29 o 
   1  23   3      113.18      116.44     11.35 o 
   2  23   3      248.81      235.81     17.36 o 
   3  23   3       76.53       99.90     12.56 o 
   4  23   3      322.20      324.68     19.45 o 
   5  23   3       39.61       26.38     11.09 o 
   6  23   3      236.57      238.88     19.58 o 
   7  23   3       63.93       69.33     15.22 o 
   8  23   3       21.00       15.02     16.40 o 
   9  23   3       61.01       49.06     17.82 o 
  -9  24   3        1.56       27.07     19.52 o 
  -8  24   3       53.95       86.06     38.26 o 
  -7  24   3       88.98      103.23     31.24 o 
  -6  24   3        0.63       19.70     14.79 o 
  -5  24   3        1.42        6.37     10.96 o 
  -4  24   3      131.12      143.42     13.24 o 
  -3  24   3     1227.17     1134.06     35.57 o 
  -2  24   3        1.34        2.35      9.77 o 
  -1  24   3       11.98       -1.30     10.81 o 
   0  24   3     1148.34     1264.36     30.50 o 
   1  24   3     1381.18     1314.75     54.16 o 
   2  24   3       23.60       22.28      9.65 o 
   3  24   3      533.51      610.15     24.69 o 
   4  24   3       85.79      109.22     19.27 o 
   5  24   3      415.02      457.35     23.59 o 
   6  24   3       17.11        7.65     10.55 o 
   7  24   3       14.05        3.89     11.63 o 
   8  24   3       28.77       70.89     18.95 o 
   9  24   3       51.72       54.42     26.55 o 
  -9  25   3      259.26      287.21     31.80 o 
  -8  25   3      144.72      200.33     26.44 o 
  -7  25   3      231.55      209.48     26.19 o 
  -6  25   3        0.03       12.73     13.58 o 
  -5  25   3       22.01       30.02     17.44 o 
  -4  25   3      144.24      100.85     18.86 o 
  -3  25   3     1817.47     1790.35     43.28 o 
  -2  25   3      230.23      211.23     15.16 o 
  -1  25   3      409.52      360.17     21.94 o 
   0  25   3       17.68       43.03     22.62 o 
   1  25   3      195.96      213.15     14.20 o 
   2  25   3      125.45      146.75     14.21 o 
   3  25   3      277.80      299.04     23.34 o 
   4  25   3       16.54       28.54     10.86 o 
   5  25   3      134.26      153.18     16.16 o 
   6  25   3      137.51      137.75     30.67 o 
   7  25   3        0.27       -4.29     18.35 o 
   8  25   3       88.12      136.42     23.57 o 
   9  25   3      141.57      253.46     29.99 o 
  -9  26   3       46.98       94.49     32.02 o 
  -8  26   3       38.16        7.03     22.65 o 
  -7  26   3       44.61       10.15     23.43 o 
  -6  26   3      568.71      498.38     50.78 o 
  -5  26   3      445.68      441.33     49.21 o 
  -4  26   3      458.05      398.97     27.59 o 
  -3  26   3      176.57      182.54     21.20 o 
  -2  26   3     1567.68     1428.17     49.45 o 
  -1  26   3       17.13       28.51     12.55 o 
   0  26   3        8.96       20.42      8.84 o 
   1  26   3      330.87      344.82     17.53 o 
   2  26   3     1626.40     1488.68     39.37 o 
   3  26   3       82.16       50.87     12.11 o 
   4  26   3       67.56       58.12     13.02 o 
   5  26   3      316.94      278.75     20.53 o 
   6  26   3      121.42       92.60     17.11 o 
   7  26   3        3.77       27.30     14.25 o 
   8  26   3        1.28        2.79     13.12 o 
  -8  27   3       39.29      106.20     32.80 o 
  -7  27   3       73.62      127.29     32.80 o 
  -6  27   3      274.69      272.57     41.39 o 
  -5  27   3       38.56       59.35     28.89 o 
  -4  27   3        0.55      -13.88     13.88 o 
  -3  27   3       44.27       64.81     18.08 o 
  -2  27   3        6.07       22.58     21.70 o 
  -1  27   3       88.52       83.48     13.57 o 
   0  27   3      978.42      922.26     51.82 o 
   1  27   3       12.05        8.79      9.11 o 
   2  27   3        0.64       19.31      9.94 o 
   3  27   3      757.79      782.16     29.59 o 
   4  27   3        0.07       -6.63      8.50 o 
   5  27   3       50.98       68.45     15.05 o 
   6  27   3      197.01      227.02     22.74 o 
   7  27   3        0.38        6.64     14.79 o 
   8  27   3       12.21       29.69     16.61 o 
  -8  28   3        5.06       52.32     29.67 o 
  -7  28   3       17.41       36.70     28.11 o 
  -6  28   3       22.51       24.21     25.77 o 
  -5  28   3        1.20       21.86     27.33 o 
  -4  28   3        5.75       13.16     20.79 o 
  -3  28   3      914.44      905.37     53.28 o 
  -2  28   3      214.96      209.31     29.09 o 
  -1  28   3       48.08       21.19     14.90 o 
   0  28   3       20.04       51.01     16.41 o 
   1  28   3      382.98      399.93     31.12 o 
   2  28   3      156.19      173.40     16.34 o 
   3  28   3        0.11       -8.62      8.62 o 
   4  28   3      134.53      160.26     17.29 o 
   5  28   3       54.10       63.25     16.05 o 
   6  28   3       12.80       37.72     13.82 o 
   7  28   3       69.04      106.04     22.24 o 
   8  28   3        1.33       32.23     17.89 o 
  -8  29   3       25.77      106.98     35.14 o 
  -7  29   3       11.82       23.43     28.89 o 
  -6  29   3       71.50      120.26     35.14 o 
  -5  29   3      784.26      835.94     69.53 o 
  -4  29   3        1.66      -12.48     30.06 o 
  -3  29   3      564.48      555.04     33.81 o 
  -2  29   3       23.98        7.10     15.52 o 
  -1  29   3      149.99      162.10     32.84 o 
   0  29   3        1.07        0.08     14.40 o 
   1  29   3     1213.75     1109.28     43.38 o 
   2  29   3        0.31       -5.93     13.38 o 
   3  29   3        0.51        0.30     10.11 o 
   4  29   3      610.69      585.80     34.08 o 
   5  29   3      112.80      129.60     19.34 o 
   6  29   3       37.97       53.59     15.24 o 
   7  29   3        9.68        9.98     16.40 o 
  -7  30   3       49.03       67.94     35.14 o 
  -6  30   3       87.34      138.22     39.83 o 
  -5  30   3      111.74       89.81     38.27 o 
  -4  30   3      213.83      214.77     44.52 o 
  -3  30   3      259.91      204.50     30.62 o 
  -2  30   3       67.83       36.29     17.88 o 
  -1  30   3      340.39      339.01     33.51 o 
   0  30   3      305.99      310.69     33.10 o 
   1  30   3      588.91      661.86     35.57 o 
   2  30   3       45.18       72.62     21.90 o 
   3  30   3        7.57       25.60     18.45 o 
   4  30   3        5.30       -3.28     15.43 o 
   5  30   3       16.63       25.92     13.75 o 
   6  30   3       26.69       47.63     15.98 o 
   7  30   3       88.96      104.24     23.11 o 
  -7  31   3        4.58       71.06     35.92 o 
  -6  31   3      182.03      129.64     41.39 o 
  -5  31   3        0.12       -5.47     32.02 o 
  -4  31   3        1.15       -3.12     28.89 o 
  -3  31   3      252.69      205.92     31.75 o 
  -2  31   3       56.97       69.92     40.22 o 
  -1  31   3       31.66       54.51     23.23 o 
   0  31   3       10.91       25.74     17.42 o 
   1  31   3      275.22      270.77     53.11 o 
   2  31   3       12.41       40.36     20.36 o 
   3  31   3       22.02       20.49     27.33 o 
   4  31   3       39.18       40.11     20.29 o 
   5  31   3      203.12      158.22     27.67 o 
   6  31   3       29.76       19.52     23.43 o 
  -7  32   3        0.03       56.22     38.26 o 
  -6  32   3        0.20      -10.93     29.67 o 
  -5  32   3      114.79       67.94     38.27 o 
  -4  32   3       78.14       64.82     36.70 o 
  -3  32   3       75.57       30.35     23.90 o 
  -2  32   3        4.32      -21.90     21.90 o 
  -1  32   3       19.76        9.74     39.04 o 
   0  32   3      119.50       62.02     35.14 o 
   1  32   3        0.53       57.96     29.67 o 
   2  32   3        1.28      -14.68     23.04 o 
   3  32   3        3.55        1.76     19.52 o 
   4  32   3        0.08       -8.87     17.68 o 
   5  32   3        3.82       10.93     39.04 o 
   6  32   3      226.18      345.19     46.08 o 
  -6  33   3       12.12       20.30     34.36 o 
  -5  33   3      269.66      185.10     46.86 o 
  -4  33   3      125.65       84.34     41.39 o 
  -3  33   3      185.01      183.68     33.01 o 
  -2  33   3      195.19      230.43     33.96 o 
  -1  33   3       80.34       91.64     27.20 o 
   0  33   3      277.63      299.89     71.46 o 
   1  33   3       11.79       32.20     23.06 o 
   2  33   3       22.30       -5.50     20.36 o 
   3  33   3        8.13        2.83     20.19 o 
   4  33   3       23.37       19.06     20.90 o 
   5  33   3       72.17       36.58     21.60 o 
  -5  34   3       51.25       20.30     38.26 o 
  -4  34   3        9.60       29.67     39.04 o 
  -3  34   3      180.14      188.22     34.67 o 
  -2  34   3       26.23        8.05     25.46 o 
  -1  34   3       12.33       19.35     25.67 o 
   0  34   3       83.19       67.53     28.89 o 
   1  34   3       32.82       42.29     38.65 o 
   2  34   3      234.27      238.67     32.43 o 
   3  34   3       57.86       37.19     60.91 o 
   4  34   3        0.13       19.34     22.22 o 
   5  34   3        1.79        8.00     44.12 o 
  -5  35   3        0.39       45.29     41.39 o 
  -4  35   3      340.28      327.25     58.58 o 
  -3  35   3      374.08      467.91     46.35 o 
  -2  35   3       18.37        5.44     43.34 o 
  -1  35   3       43.70      100.60     31.97 o 
   0  35   3       14.43       28.29     26.14 o 
   1  35   3       40.21       -9.94     24.68 o 
   2  35   3        0.31        2.57     22.49 o 
   3  35   3       16.98       17.84     24.11 o 
   4  35   3       19.43       31.04     24.11 o 
  -4  36   3      176.56      124.17     47.64 o 
  -3  36   3       53.28       79.65     44.51 o 
  -2  36   3       31.22       29.74     30.61 o 
  -1  36   3        2.45       -2.82     27.23 o 
   0  36   3      115.29       74.71     65.21 o 
   1  36   3        8.78       -2.75     29.28 o 
   2  36   3        1.09       22.65     26.83 o 
   3  36   3        0.05       13.81     51.15 o 
   4  36   3       61.66       -9.37     45.29 o 
  -3  37   3        0.85      -15.62     38.26 o 
  -2  37   3       11.16      -12.46     30.06 o 
  -1  37   3      389.02      428.43     46.04 o 
   0  37   3        0.53       -2.69     26.79 o 
   1  37   3       16.60        3.44     25.51 o 
   2  37   3        0.54      -20.89     58.57 o 
   3  37   3       76.05       63.25     49.98 o 
  -2  38   3      333.99      349.12     64.04 o 
  -1  38   3       18.48       25.64     32.08 o 
   0  38   3        2.83      -20.40     27.39 o 
   1  38   3       37.25       35.22     35.14 o 
   2  38   3        0.92       16.32     49.59 o 
 -12   0   4       92.58      208.51     49.98 o 
 -10   0   4       44.02       39.05     24.21 o 
  -8   0   4      167.76      166.73     49.20 o 
  -6   0   4     1288.01     1344.52     32.47 o 
  -4   0   4     2920.07     2966.32     36.14 o 
  -2   0   4     5295.25     5158.04     67.61 o 
   0   0   4    56323.91    57576.40   2326.16 o 
   2   0   4        8.19       -2.01      2.93 o 
   4   0   4       57.42       63.11      6.21 o 
   6   0   4     1492.62     1470.11     39.71 o 
   8   0   4       22.19       25.88     11.27 o 
  10   0   4      119.55      104.28     18.57 o 
 -12   1   4        1.00       29.67     20.57 o 
 -11   1   4       64.24       77.11     26.16 o 
 -10   1   4       23.91       43.23     30.06 o 
  -9   1   4      196.60      224.22     23.76 o 
  -8   1   4      563.45      534.57     26.62 o 
  -7   1   4      117.22      136.54     14.77 o 
  -6   1   4        4.13       -2.60      3.07 o 
  -5   1   4      340.51      368.37     11.48 o 
  -4   1   4      777.47      761.09     11.28 o 
  -3   1   4      766.01      827.54     14.70 o 
  -2   1   4       34.23       31.34      2.61 o 
  -1   1   4    79883.32    83716.74   1924.57 o 
   0   1   4     1205.01     1049.17     18.94 o 
   1   1   4     4296.61     4270.89     44.21 o 
   2   1   4        3.44        1.86      1.88 o 
   3   1   4      267.12      261.63      6.62 o 
   4   1   4       32.85       14.00      3.16 o 
   5   1   4      281.64      316.86     15.09 o 
   6   1   4      593.37      581.60     14.16 o 
   7   1   4     2272.70     2323.20     43.53 o 
   8   1   4     2770.59     2621.25     49.16 o 
   9   1   4      599.46      540.28     23.31 o 
  10   1   4      165.90      188.69     16.37 o 
  11   1   4        0.98      -13.42     14.62 o 
 -12   2   4      376.24      433.76     43.90 o 
 -11   2   4        9.48       -8.69     14.44 o 
 -10   2   4       42.41       67.07     19.79 o 
  -9   2   4       10.39       18.48     12.17 o 
  -8   2   4       11.62        7.30      9.12 o 
  -7   2   4     1201.93     1188.09     30.87 o 
  -6   2   4       41.29       38.77      5.34 o 
  -5   2   4      399.56      507.58      9.22 o 
  -4   2   4     4425.72     4710.12     62.37 o 
  -3   2   4      194.43      200.66      7.12 o 
  -2   2   4     1000.46      949.40     11.38 o 
  -1   2   4    15935.38    15546.70    218.31 o 
   0   2   4    14729.81    14306.17    159.84 o 
   1   2   4    12054.01    11737.70    105.99 o 
   2   2   4      368.44      359.32      6.36 o 
   3   2   4      212.73      213.91      6.42 o 
   4   2   4     1448.69     1460.29     21.44 o 
   5   2   4      277.68      332.63     11.82 o 
   6   2   4       18.48       10.27      4.76 o 
   7   2   4        0.84       -0.80      6.11 o 
   8   2   4      386.60      360.96     17.64 o 
   9   2   4      416.40      474.67     24.00 o 
  10   2   4      167.25      167.73     19.84 o 
  11   2   4       33.52       58.33     22.07 o 
 -12   3   4        0.30        1.24     17.57 o 
 -11   3   4        5.42        3.95     19.91 o 
 -10   3   4      235.92      239.88     30.09 o 
  -9   3   4      235.16      264.18     24.36 o 
  -8   3   4      384.17      365.27     22.43 o 
  -7   3   4      854.39      844.64     30.70 o 
  -6   3   4      563.35      524.64     17.99 o 
  -5   3   4       68.09       57.02      4.54 o 
  -4   3   4      314.54      336.83     12.02 o 
  -3   3   4      413.93      424.03     10.00 o 
  -2   3   4     1225.91     1170.42     13.29 o 
  -1   3   4     6201.82     6053.00     64.46 o 
   0   3   4    12022.56    11810.08    121.79 o 
   1   3   4    16847.48    16653.95    148.57 o 
   2   3   4       50.55       50.93      3.10 o 
   3   3   4       14.23       10.47      2.99 o 
   4   3   4      311.61      338.74      9.81 o 
   5   3   4       40.21       24.20      5.58 o 
   6   3   4     2494.18     2406.52     31.31 o 
   7   3   4       86.50       90.53     11.32 o 
   8   3   4     1105.96     1024.08     42.94 o 
   9   3   4      276.06      278.24     16.71 o 
  10   3   4       83.07       73.86     14.85 o 
  11   3   4        7.34       33.83     19.55 o 
 -12   4   4      147.94      218.79     34.24 o 
 -11   4   4       47.77       51.00     32.41 o 
 -10   4   4      117.04      103.35     50.76 o 
  -9   4   4        3.15       13.85     13.67 o 
  -8   4   4       98.22      125.82     21.87 o 
  -7   4   4        8.43       11.92      6.38 o 
  -6   4   4      468.71      477.58     11.69 o 
  -5   4   4        3.95       -1.35      4.10 o 
  -4   4   4      247.07      246.27     13.91 o 
  -3   4   4      916.60      924.10     18.48 o 
  -2   4   4     4651.41     4712.81     42.77 o 
  -1   4   4     1882.55     1812.72     24.79 o 
   0   4   4    19649.70    19569.26    198.60 o 
   1   4   4    22944.60    23133.09    192.40 o 
   2   4   4    12545.94    12720.26     99.01 o 
   3   4   4      193.30      211.33      6.19 o 
   4   4   4     1368.63     1465.89     21.17 o 
   5   4   4       30.95       18.25      4.51 o 
   6   4   4       21.29       11.24      5.29 o 
   7   4   4      232.70      170.49     12.30 o 
   8   4   4      343.16      324.92     16.73 o 
   9   4   4      182.42      201.80     16.99 o 
  10   4   4      168.17      164.51     25.71 o 
  11   4   4      365.49      423.25     41.69 o 
 -12   5   4       44.54      107.54     30.06 o 
 -11   5   4       57.20       63.63     54.27 o 
 -10   5   4       90.51       87.70     45.29 o 
  -9   5   4      185.34      162.14     25.12 o 
  -8   5   4     3630.18     3191.14    116.85 o 
  -7   5   4      316.22      316.24     15.14 o 
  -6   5   4      285.96      283.61     15.66 o 
  -5   5   4       43.88       61.42      6.65 o 
  -4   5   4      236.16      233.15      8.85 o 
  -3   5   4      445.33      465.30     10.97 o 
  -2   5   4     2166.55     2099.92     19.40 o 
  -1   5   4        0.01        4.78      2.51 o 
   0   5   4     3128.33     3007.91     29.79 o 
   1   5   4     3722.13     3671.35     36.67 o 
   2   5   4     2318.23     2194.74     21.51 o 
   3   5   4      150.45      158.31      5.56 o 
   4   5   4     3976.94     4095.55     41.54 o 
   5   5   4        5.13       -2.65      4.94 o 
   6   5   4      950.77      926.43     24.04 o 
   7   5   4     1809.36     1735.82     35.89 o 
   8   5   4     1736.48     1600.45     36.09 o 
   9   5   4      154.73      169.70     18.64 o 
  10   5   4      218.68      241.17     22.14 o 
  11   5   4        1.94       18.96     19.23 o 
 -12   6   4       58.04       40.26     30.85 o 
 -11   6   4       13.48       32.02     18.22 o 
 -10   6   4       33.66       11.93     16.40 o 
  -9   6   4        1.02        2.50     13.67 o 
  -8   6   4        4.36       12.32      9.74 o 
  -7   6   4       52.28       61.16      8.70 o 
  -6   6   4      160.12      147.26      8.86 o 
  -5   6   4      593.49      655.44     16.94 o 
  -4   6   4     1549.16     1665.39     23.64 o 
  -3   6   4       45.35       44.02      3.33 o 
  -2   6   4     3211.08     3138.32     29.09 o 
  -1   6   4      387.18      437.07      6.94 o 
   0   6   4     3460.63     3428.72     31.73 o 
   1   6   4     6671.73     6562.57     57.82 o 
   2   6   4     1757.66     1837.66     19.66 o 
   3   6   4      421.82      424.47      9.51 o 
   4   6   4     2588.90     2623.38     31.10 o 
   5   6   4        0.51        3.62      4.42 o 
   6   6   4      236.12      236.25     11.67 o 
   7   6   4      152.88      140.62     20.23 o 
   8   6   4      616.75      634.03     22.29 o 
   9   6   4      134.79      141.12     13.16 o 
  10   6   4       98.00       98.81     16.62 o 
  11   6   4       44.84       67.10     23.98 o 
 -12   7   4        9.91       46.07     30.45 o 
 -11   7   4       28.01        7.24     15.00 o 
 -10   7   4       21.86       24.60     16.01 o 
  -9   7   4      164.14      161.81     25.09 o 
  -8   7   4      285.00      311.22     16.58 o 
  -7   7   4       79.50       95.11      9.72 o 
  -6   7   4      109.59      115.75      5.95 o 
  -5   7   4      231.25      216.05     10.58 o 
  -4   7   4      246.33      309.68     13.54 o 
  -3   7   4      326.78      309.14      6.65 o 
  -2   7   4       45.64       31.25      3.27 o 
  -1   7   4     4070.42     4066.00     37.86 o 
   0   7   4      468.45      435.68      6.11 o 
   1   7   4     1665.27     1599.59     15.68 o 
   2   7   4      355.57      334.19      7.00 o 
   3   7   4      937.68      994.03     15.16 o 
   4   7   4     1200.01     1208.39     18.82 o 
   5   7   4     1680.20     1685.28     28.10 o 
   6   7   4      308.87      303.88     14.70 o 
   7   7   4      708.82      705.91     22.01 o 
   8   7   4      705.01      650.09     22.73 o 
   9   7   4        0.45        1.08      7.36 o 
  10   7   4        6.99       12.13     11.09 o 
  11   7   4       19.21       58.88     21.12 o 
 -12   8   4        3.48       31.24     28.11 o 
 -11   8   4       23.33       69.84     22.36 o 
 -10   8   4       31.07       41.06     39.83 o 
  -9   8   4       15.49        0.72     16.79 o 
  -8   8   4        4.17       16.76      8.25 o 
  -7   8   4     4013.47     3814.52     57.35 o 
  -6   8   4       14.82       15.04      4.43 o 
  -5   8   4       48.37       51.20      4.07 o 
  -4   8   4     1707.59     1640.95     26.28 o 
  -3   8   4     4759.17     5105.52     46.25 o 
  -2   8   4      342.12      325.24      7.91 o 
  -1   8   4      756.59      684.60     10.10 o 
   0   8   4     1682.65     1690.11     16.75 o 
   1   8   4      735.00      685.41      9.22 o 
   2   8   4      699.91      740.87     11.59 o 
   3   8   4     2296.10     2387.64     26.14 o 
   4   8   4     1056.05     1120.66     18.15 o 
   5   8   4      214.87      251.68     11.12 o 
   6   8   4        1.95        8.14      5.98 o 
   7   8   4      926.59      868.97     28.24 o 
   8   8   4        0.54       -7.63      7.63 o 
   9   8   4       11.26       21.59      8.25 o 
  10   8   4        7.92        4.06     10.78 o 
  11   8   4       15.75       15.74     19.13 o 
 -11   9   4       30.75       43.81     20.41 o 
 -10   9   4      104.60       81.60     38.66 o 
  -9   9   4        2.24        3.38     15.62 o 
  -8   9   4      162.46      188.91     14.03 o 
  -7   9   4       32.47       19.54     13.45 o 
  -6   9   4      445.68      444.34     16.05 o 
  -5   9   4      279.69      272.98     10.50 o 
  -4   9   4      589.17      620.82     12.24 o 
  -3   9   4      998.64      948.50     14.79 o 
  -2   9   4     2565.53     2703.43     28.85 o 
  -1   9   4      519.81      539.77     12.30 o 
   0   9   4     1047.69     1008.74     11.69 o 
   1   9   4     3085.20     2990.19     27.86 o 
   2   9   4        1.80        0.65      2.56 o 
   3   9   4      261.27      240.66      7.26 o 
   4   9   4      217.62      221.83      8.45 o 
   5   9   4     1210.66     1256.94     23.85 o 
   6   9   4     1861.12     1661.93     37.84 o 
   7   9   4      635.87      594.44     23.68 o 
   8   9   4        2.34       20.52      7.41 o 
   9   9   4      289.26      264.41     16.98 o 
  10   9   4      110.34      108.21     23.30 o 
  11   9   4       65.11       60.45     25.38 o 
 -11  10   4       10.59       15.14     18.20 o 
 -10  10   4       60.74      127.64     24.13 o 
  -9  10   4       51.38       26.11     16.28 o 
  -8  10   4     1126.64     1063.21     30.08 o 
  -7  10   4      143.00      136.85     12.71 o 
  -6  10   4       43.39       49.68      8.25 o 
  -5  10   4      374.61      387.44     12.53 o 
  -4  10   4     1212.48     1164.22     18.99 o 
  -3  10   4     3490.51     3492.90     37.02 o 
  -2  10   4      286.00      309.08      8.66 o 
  -1  10   4     1496.68     1508.73     17.14 o 
   0  10   4      199.75      218.38      7.84 o 
   1  10   4      445.22      444.64      8.89 o 
   2  10   4      116.49      121.49      4.90 o 
   3  10   4      177.11      213.72      7.04 o 
   4  10   4      633.24      652.82     13.90 o 
   5  10   4      695.20      704.02     17.55 o 
   6  10   4      229.46      234.54     14.77 o 
   7  10   4      173.85      159.11     13.92 o 
   8  10   4        0.08        3.84      7.26 o 
   9  10   4       40.85       46.55      9.98 o 
  10  10   4        0.21       12.77     10.29 o 
  11  10   4        9.67       27.23     19.67 o 
 -11  11   4      107.85       75.51     22.87 o 
 -10  11   4       59.43       49.87     19.60 o 
  -9  11   4      139.21      156.18     25.09 o 
  -8  11   4       40.23       32.11     13.44 o 
  -7  11   4      184.10      194.45     23.74 o 
  -6  11   4     1389.92     1368.26     28.81 o 
  -5  11   4      578.15      540.47     27.88 o 
  -4  11   4     4885.18     4962.68     53.86 o 
  -3  11   4       10.84       17.87      4.03 o 
  -2  11   4     3758.83     4013.99     40.61 o 
  -1  11   4      620.49      578.44      9.65 o 
   0  11   4     5344.41     5465.41     51.62 o 
   1  11   4     2794.99     2832.47     30.36 o 
   2  11   4       10.85       10.50      2.54 o 
   3  11   4     1126.10     1232.56     18.35 o 
   4  11   4      752.67      778.33     15.41 o 
   5  11   4      174.36      172.66      9.34 o 
   6  11   4       29.46        8.32      7.04 o 
   7  11   4       11.90       10.96      7.78 o 
   8  11   4       43.47       58.81     11.26 o 
   9  11   4       37.63       39.02     10.12 o 
  10  11   4        0.59        4.15     10.04 o 
  11  11   4        1.62      -17.18     22.65 o 
 -11  12   4      158.66      189.44     31.80 o 
 -10  12   4       13.02       30.26     18.74 o 
  -9  12   4        0.00       15.16     14.01 o 
  -8  12   4      366.05      372.74     23.11 o 
  -7  12   4      353.92      352.90     24.07 o 
  -6  12   4      300.33      307.65     15.24 o 
  -5  12   4      441.82      424.71     13.39 o 
  -4  12   4      541.70      597.75     14.81 o 
  -3  12   4       28.74       40.39      6.69 o 
  -2  12   4     5732.52     5949.06     57.01 o 
  -1  12   4      204.12      178.34      6.22 o 
   0  12   4     1069.67     1051.29     15.24 o 
   1  12   4       98.59       93.03      5.14 o 
   2  12   4     2435.39     2438.93     24.38 o 
   3  12   4       39.74       30.33      4.26 o 
   4  12   4      860.77      919.52     16.98 o 
   5  12   4     1039.17     1063.05     20.84 o 
   6  12   4      135.05      138.12     16.99 o 
   7  12   4       22.90       28.53      8.75 o 
   8  12   4      170.52      161.65     25.48 o 
   9  12   4       14.88       28.12     11.02 o 
  10  12   4       18.20       32.69     12.50 o 
  11  12   4       62.96       86.68     24.99 o 
 -11  13   4        1.23       25.79     20.30 o 
 -10  13   4      150.48      209.48     29.54 o 
  -9  13   4      628.38      647.98     43.09 o 
  -8  13   4       17.07        6.72      8.81 o 
  -7  13   4      747.16      695.51     23.93 o 
  -6  13   4     1624.45     1556.01     39.98 o 
  -5  13   4     1019.73     1016.35     22.37 o 
  -4  13   4      126.29      101.98      7.97 o 
  -3  13   4      714.03      767.89     14.56 o 
  -2  13   4        0.04        0.67      3.40 o 
  -1  13   4     3040.52     3325.26     32.96 o 
   0  13   4       54.30       89.43      5.25 o 
   1  13   4     3476.94     3457.27     36.74 o 
   2  13   4     1681.73     1837.31     21.34 o 
   3  13   4     1007.26      974.77     16.29 o 
   4  13   4      421.57      453.75     12.05 o 
   5  13   4       12.11        7.27      5.00 o 
   6  13   4      163.57      145.90     12.70 o 
   7  13   4      346.88      306.29     18.26 o 
   8  13   4       16.35       24.90      9.60 o 
   9  13   4        0.86        1.50      9.50 o 
  10  13   4       41.01       29.65     15.46 o 
  11  13   4        0.44       24.99     19.52 o 
 -11  14   4       13.65        6.78     18.44 o 
 -10  14   4      190.69      163.61     27.79 o 
  -9  14   4      101.01       84.67     21.13 o 
  -8  14   4      187.35      237.86     17.75 o 
  -7  14   4     1197.30     1082.57     29.79 o 
  -6  14   4        5.83       -1.18      7.03 o 
  -5  14   4       28.62       34.13      6.89 o 
  -4  14   4       23.85       21.58      6.33 o 
  -3  14   4      327.28      281.51      9.98 o 
  -2  14   4        4.01        2.01      3.54 o 
  -1  14   4     4747.13     4723.60     49.94 o 
   0  14   4       89.15       97.09      8.51 o 
   1  14   4        0.87       11.41      3.78 o 
   2  14   4      333.14      351.93     10.61 o 
   3  14   4       31.31       23.35      4.22 o 
   4  14   4       52.38       57.56      6.02 o 
   5  14   4      438.08      469.07     16.19 o 
   6  14   4       42.79       38.97      9.36 o 
   7  14   4      315.97      282.60     17.65 o 
   8  14   4        2.66       16.58      8.72 o 
   9  14   4       18.48       19.72     12.94 o 
  10  14   4      121.11      113.98     21.75 o 
 -11  15   4       65.58      108.04     25.67 o 
 -10  15   4       96.39       99.98     23.57 o 
  -9  15   4      418.11      418.63     55.46 o 
  -8  15   4      169.50      197.25     16.87 o 
  -7  15   4       26.61       23.84     12.93 o 
  -6  15   4       93.49       81.50     11.04 o 
  -5  15   4      787.61      775.75     18.75 o 
  -4  15   4      447.53      468.42     13.66 o 
  -3  15   4      381.86      408.16     12.02 o 
  -2  15   4      265.75      254.85      8.98 o 
  -1  15   4       20.87        5.37      3.04 o 
   0  15   4       13.09       24.86      4.85 o 
   1  15   4     3969.12     4058.05     45.75 o 
   2  15   4      168.48      161.63      8.11 o 
   3  15   4      328.11      344.65      9.81 o 
   4  15   4     1251.98     1184.11     21.41 o 
   5  15   4     2042.95     1953.48     37.43 o 
   6  15   4      426.20      428.91     19.09 o 
   7  15   4     1171.50     1094.04     32.57 o 
   8  15   4        0.20       -6.34      8.67 o 
   9  15   4      141.50       60.87     17.26 o 
  10  15   4       10.37       14.82     16.40 o 
 -11  16   4        0.38       -7.24     15.98 o 
 -10  16   4       10.48       23.87     17.33 o 
  -9  16   4       56.53       43.74     17.94 o 
  -8  16   4      222.15      236.94     19.97 o 
  -7  16   4      303.43      306.62     17.64 o 
  -6  16   4     3271.98     3181.47     58.70 o 
  -5  16   4      131.04      159.90     10.41 o 
  -4  16   4       82.92       69.31      7.50 o 
  -3  16   4     1302.35     1375.99     22.77 o 
  -2  16   4      491.01      476.24     12.24 o 
  -1  16   4     1507.76     1571.39     21.05 o 
   0  16   4     2764.41     2910.54     37.94 o 
   1  16   4       20.43       28.68      5.04 o 
   2  16   4       27.31       18.75      5.05 o 
   3  16   4       60.85       59.92      7.32 o 
   4  16   4       56.12       61.35      7.23 o 
   5  16   4     1532.44     1446.70     31.51 o 
   6  16   4      451.80      416.64     29.43 o 
   7  16   4      124.27      124.34     16.41 o 
   8  16   4        1.17        1.39     10.25 o 
   9  16   4        0.04        8.20     12.71 o 
  10  16   4      120.68      144.79     24.19 o 
 -11  17   4        3.44       34.64     20.70 o 
 -10  17   4        6.17       -6.16     15.43 o 
  -9  17   4        1.80        1.28     10.53 o 
  -8  17   4       36.13       57.21     13.52 o 
  -7  17   4       29.44       39.75     11.83 o 
  -6  17   4     1218.03     1263.96     32.03 o 
  -5  17   4     1951.15     1929.47     32.44 o 
  -4  17   4        0.48       -2.11      5.53 o 
  -3  17   4      266.86      278.26     10.92 o 
  -2  17   4      130.61      107.61      7.11 o 
  -1  17   4        9.44       19.97      3.85 o 
   0  17   4        1.22       -2.99      6.87 o 
   1  17   4     3081.13     3282.94     40.16 o 
   2  17   4       41.90       50.63      6.33 o 
   3  17   4     1072.47     1116.80     18.42 o 
   4  17   4     1060.98     1009.16     33.12 o 
   5  17   4     1739.38     1635.70     40.52 o 
   6  17   4      432.66      451.93     22.66 o 
   7  17   4        6.49       14.51     10.12 o 
   8  17   4      204.90      250.79     24.87 o 
   9  17   4       11.28       18.88     13.58 o 
  10  17   4       11.57       13.88     14.26 o 
 -10  18   4        8.22       17.79     19.13 o 
  -9  18   4       21.17       28.11     14.73 o 
  -8  18   4       11.25       19.92     11.26 o 
  -7  18   4      494.08      479.53     23.31 o 
  -6  18   4      142.87      148.69     15.48 o 
  -5  18   4      296.40      296.05     14.44 o 
  -4  18   4      671.51      685.36     17.38 o 
  -3  18   4      581.54      561.27     14.88 o 
  -2  18   4       21.02        7.27      4.53 o 
  -1  18   4        0.07       -0.72      2.97 o 
   0  18   4       39.12       32.59      6.25 o 
   1  18   4      319.75      318.38     16.27 o 
   2  18   4        9.41        6.47      5.15 o 
   3  18   4       13.62       14.75      6.14 o 
   4  18   4      114.81      123.77     12.46 o 
   5  18   4        8.41       22.32      9.26 o 
   6  18   4     1032.23     1001.00     32.58 o 
   7  18   4      128.91       96.31     15.96 o 
   8  18   4       64.63       42.77     14.13 o 
   9  18   4       15.95       35.67     20.69 o 
  10  18   4       39.08       33.98     16.61 o 
 -10  19   4       23.88       44.18     43.34 o 
  -9  19   4        5.82        9.64     13.92 o 
  -8  19   4      129.72      133.82     19.02 o 
  -7  19   4      136.84      123.89     17.25 o 
  -6  19   4      182.61      201.07     16.98 o 
  -5  19   4       76.67       72.17     11.08 o 
  -4  19   4      591.69      533.10     16.46 o 
  -3  19   4      235.13      226.23     11.66 o 
  -2  19   4      460.46      453.83     13.07 o 
  -1  19   4        0.48       -2.66      4.46 o 
   0  19   4      153.84      130.37      8.92 o 
   1  19   4      199.68      192.95      9.33 o 
   2  19   4      134.24      145.67     14.61 o 
   3  19   4      296.07      274.08     13.71 o 
   4  19   4      836.43      856.89     42.75 o 
   5  19   4      968.86      930.06     30.88 o 
   6  19   4      376.22      316.78     20.06 o 
   7  19   4       18.78       10.71     10.60 o 
   8  19   4        0.05       16.91     12.55 o 
   9  19   4       70.38       52.25     24.60 o 
  10  19   4      244.72      302.06     37.88 o 
 -10  20   4       14.86       40.61     31.24 o 
  -9  20   4        0.02       21.77     12.92 o 
  -8  20   4       47.69       40.59     13.44 o 
  -7  20   4     1132.70     1111.15     35.48 o 
  -6  20   4      266.60      286.60     18.73 o 
  -5  20   4      373.37      371.17     21.00 o 
  -4  20   4       28.44       38.78      8.84 o 
  -3  20   4       21.53       16.06      6.53 o 
  -2  20   4      257.02      305.31     10.75 o 
  -1  20   4      983.72      949.60     17.36 o 
   0  20   4      378.82      365.75     13.68 o 
   1  20   4      220.51      238.04     12.31 o 
   2  20   4        1.06       -1.15      5.81 o 
   3  20   4       11.61       13.93     10.29 o 
   4  20   4        0.00       21.13      9.81 o 
   5  20   4      182.39      169.42     15.34 o 
   6  20   4       33.43       23.89     10.15 o 
   7  20   4       62.62       58.09     14.01 o 
   8  20   4       76.01       99.47     19.32 o 
   9  20   4       85.69      139.58     48.42 o 
 -10  21   4       41.75       55.44     32.80 o 
  -9  21   4       20.71       23.40     20.69 o 
  -8  21   4        2.21       30.84     12.84 o 
  -7  21   4       34.62       27.42     12.18 o 
  -6  21   4      117.81      123.66     14.60 o 
  -5  21   4      424.31      404.00     19.24 o 
  -4  21   4       38.17       34.44      8.97 o 
  -3  21   4        3.20       11.41      6.69 o 
  -2  21   4     1986.05     1988.33     29.80 o 
  -1  21   4      248.66      271.03     14.73 o 
   0  21   4      124.30      105.54      8.92 o 
   1  21   4       90.27      115.64      9.74 o 
   2  21   4      124.48      134.19     11.60 o 
   3  21   4     1722.67     1696.37     40.47 o 
   4  21   4      775.78      704.70     26.27 o 
   5  21   4      562.99      518.66     24.21 o 
   6  21   4      234.70      261.42     19.28 o 
   7  21   4      722.02      686.15     48.48 o 
   8  21   4       39.92       47.57     16.31 o 
   9  21   4      134.23      169.65     25.67 o 
 -10  22   4        8.99       14.06     26.55 o 
  -9  22   4       10.35       31.01     39.83 o 
  -8  22   4       22.91       48.36     14.41 o 
  -7  22   4      607.61      669.95     33.95 o 
  -6  22   4        3.09        2.56     10.14 o 
  -5  22   4      296.78      343.64     21.99 o 
  -4  22   4      124.83      123.06     11.50 o 
  -3  22   4        7.82       10.53      7.83 o 
  -2  22   4      143.89      177.00     12.41 o 
  -1  22   4      158.33      163.73     12.12 o 
   0  22   4       14.25        9.27      6.83 o 
   1  22   4       15.03       11.37      6.96 o 
   2  22   4       76.49       89.80     16.09 o 
   3  22   4        0.26       -0.60      7.92 o 
   4  22   4     1756.81     1692.88     67.86 o 
   5  22   4       40.46       32.87     17.58 o 
   6  22   4       12.58       -5.02     10.48 o 
   7  22   4        4.26        7.65     10.55 o 
   8  22   4       41.56       40.93     15.56 o 
   9  22   4      219.77      234.05     28.90 o 
  -9  23   4       79.86       87.17     38.27 o 
  -8  23   4       76.47       97.08     20.98 o 
  -7  23   4       24.81       54.00     14.82 o 
  -6  23   4       49.26       38.08     11.77 o 
  -5  23   4      303.35      329.41     28.69 o 
  -4  23   4      515.33      490.06     18.73 o 
  -3  23   4      188.78      197.34     15.11 o 
  -2  23   4     2336.46     2211.54     43.05 o 
  -1  23   4       12.65       -8.32      8.73 o 
   0  23   4      591.23      542.01     18.14 o 
   1  23   4      104.23      110.86     11.24 o 
   2  23   4      432.77      405.19     20.06 o 
   3  23   4       52.80       53.77     16.91 o 
   4  23   4      517.48      487.08     40.25 o 
   5  23   4      529.73      526.80     28.78 o 
   6  23   4        0.50       -6.74      9.22 o 
   7  23   4       33.71       34.09     13.64 o 
   8  23   4      151.37      177.20     30.85 o 
   9  23   4       27.52       30.47     16.18 o 
  -9  24   4       18.54       29.40     31.24 o 
  -8  24   4      114.34      194.47     27.33 o 
  -7  24   4      448.35      478.46     49.21 o 
  -6  24   4      151.78      251.45     51.72 o 
  -5  24   4       69.67       73.79     15.60 o 
  -4  24   4        0.38        4.70     11.72 o 
  -3  24   4       12.22       29.78     10.84 o 
  -2  24   4     1805.52     1696.71     37.55 o 
  -1  24   4     1948.81     1832.35     66.71 o 
   0  24   4     1102.74     1085.30     28.12 o 
   1  24   4      512.93      516.44     22.43 o 
   2  24   4     4031.53     3668.12     67.95 o 
   3  24   4      371.66      359.73     19.94 o 
   4  24   4       98.73       90.61     13.30 o 
   5  24   4      299.76      254.93     43.29 o 
   6  24   4        3.28       19.41     12.37 o 
   7  24   4        1.74       -8.81     10.28 o 
   8  24   4       35.51       57.81     24.21 o 
   9  24   4       54.00       62.96     18.78 o 
  -9  25   4       14.47       48.65     20.70 o 
  -8  25   4      100.26       85.18     23.04 o 
  -7  25   4       16.85       14.84     23.43 o 
  -6  25   4       99.21      149.16     33.58 o 
  -5  25   4      429.05      431.87     35.30 o 
  -4  25   4       13.20       12.68     12.60 o 
  -3  25   4      277.07      247.89     17.99 o 
  -2  25   4      941.86      855.67     34.15 o 
  -1  25   4        9.79       26.22     11.48 o 
   0  25   4      702.81      672.80     22.86 o 
   1  25   4      163.08      166.02     13.50 o 
   2  25   4      152.21      149.81     16.30 o 
   3  25   4        5.61       -8.46      9.32 o 
   4  25   4        8.50        6.60     10.13 o 
   5  25   4      560.69      572.35     27.16 o 
   6  25   4        0.28       -1.34      9.93 o 
   7  25   4       57.36       18.61     14.20 o 
   8  25   4       15.64       19.66     15.00 o 
  -9  26   4        4.44       41.39     28.11 o 
  -8  26   4      206.91      328.79     46.86 o 
  -7  26   4        0.03       23.43     27.33 o 
  -6  26   4        0.37        1.56     25.77 o 
  -5  26   4       68.79       37.00     30.85 o 
  -4  26   4     1088.72     1077.56     42.11 o 
  -3  26   4      139.81      126.84     15.77 o 
  -2  26   4       85.29       82.40     12.79 o 
  -1  26   4      550.21      511.12     40.37 o 
   0  26   4      217.01      236.50     15.42 o 
   1  26   4      257.05      251.85     15.75 o 
   2  26   4       81.67       77.40     12.51 o 
   3  26   4       34.29       33.31     11.12 o 
   4  26   4       92.29       99.54     14.22 o 
   5  26   4       19.26       23.75     14.83 o 
   6  26   4       39.13       62.56     15.56 o 
   7  26   4        1.43      -11.35     11.35 o 
   8  26   4       77.67       91.33     20.41 o 
  -8  27   4        0.16       30.45     28.11 o 
  -7  27   4       88.12       99.18     35.14 o 
  -6  27   4      320.88      357.71     49.21 o 
  -5  27   4        0.02       21.08     27.33 o 
  -4  27   4      106.68      114.75     20.26 o 
  -3  27   4     1007.89      825.66     36.97 o 
  -2  27   4      991.62      896.00     31.49 o 
  -1  27   4      468.97      481.55     42.25 o 
   0  27   4       15.14       24.40      9.35 o 
   1  27   4      231.23      227.61     16.85 o 
   2  27   4      233.48      232.53     25.59 o 
   3  27   4       10.76        1.44      8.87 o 
   4  27   4       43.84       42.60     13.88 o 
   5  27   4      201.58      154.27     19.12 o 
   6  27   4      173.37      164.83     36.62 o 
   7  27   4       12.45       10.74     14.44 o 
   8  27   4       83.45      107.99     22.46 o 
  -8  28   4        1.72       38.26     32.80 o 
  -7  28   4      194.67      181.97     41.39 o 
  -6  28   4        3.08      -20.30     24.21 o 
  -5  28   4       54.20       72.62     35.92 o 
  -4  28   4      544.67      568.84     40.87 o 
  -3  28   4        6.72       18.45     15.85 o 
  -2  28   4      245.34      235.05     25.76 o 
  -1  28   4        4.42       10.72     11.11 o 
   0  28   4       76.17      101.80     13.27 o 
   1  28   4       90.72      113.32     14.12 o 
   2  28   4      269.35      235.19     18.15 o 
   3  28   4       22.04       14.05     10.07 o 
   4  28   4      287.06      232.32     21.62 o 
   5  28   4        0.97       -0.73     11.36 o 
   6  28   4       56.20       75.70     17.98 o 
   7  28   4       43.45       67.70     27.72 o 
  -8  29   4       50.45       74.19     37.48 o 
  -7  29   4       36.34       87.46     38.26 o 
  -6  29   4      416.71      477.24     57.80 o 
  -5  29   4       42.19       60.91     34.36 o 
  -4  29   4      161.14      176.50     41.39 o 
  -3  29   4        5.68        5.17     16.13 o 
  -2  29   4        8.60       11.45     15.73 o 
  -1  29   4       50.15       79.38     18.50 o 
   0  29   4        0.39        4.12     13.70 o 
   1  29   4       46.28       41.94     16.00 o 
   2  29   4       32.08       22.73     14.52 o 
   3  29   4      100.30       72.52     15.37 o 
   4  29   4       83.33       32.82     20.98 o 
   5  29   4        1.57       -4.29     12.61 o 
   6  29   4      105.36       96.69     28.11 o 
   7  29   4      254.30      297.89     31.80 o 
  -7  30   4       28.76        2.34     34.36 o 
  -6  30   4       85.51       92.93     39.83 o 
  -5  30   4      120.14      110.89     39.83 o 
  -4  30   4      129.34      138.23     39.83 o 
  -3  30   4      821.42      705.09     47.27 o 
  -2  30   4      243.06      240.42     25.38 o 
  -1  30   4      947.55      902.25     54.65 o 
   0  30   4       28.46       32.62     27.38 o 
   1  30   4       13.16       39.25     17.72 o 
   2  30   4       81.69       98.09     22.54 o 
   3  30   4        8.31       15.82     11.92 o 
   4  30   4       24.47        4.38     12.40 o 
   5  30   4       12.21        6.47     12.50 o 
   6  30   4        9.44        8.12     14.84 o 
   7  30   4        0.54       27.16     22.26 o 
  -7  31   4        5.39      -12.49     31.24 o 
  -6  31   4       18.17        5.47     32.80 o 
  -5  31   4       54.75       24.99     34.36 o 
  -4  31   4      401.51      407.72     56.24 o 
  -3  31   4        0.71       -8.80     22.07 o 
  -2  31   4       23.37       44.72     24.00 o 
  -1  31   4      427.03      407.89     37.47 o 
   0  31   4       11.53       -4.62     19.52 o 
   1  31   4       66.85       95.14     31.24 o 
   2  31   4        0.54      -10.34     26.16 o 
   3  31   4        0.16        8.95     17.48 o 
   4  31   4      113.96      126.92     46.47 o 
   5  31   4       42.79       46.97     23.82 o 
   6  31   4       61.90       57.25     17.32 o 
  -6  32   4       15.81       28.89     35.92 o 
  -5  32   4        6.95       19.52     34.36 o 
  -4  32   4        0.59       -4.69     31.24 o 
  -3  32   4      777.37      713.77     49.88 o 
  -2  32   4      129.98      128.97     28.32 o 
  -1  32   4       10.52       22.98     22.49 o 
   0  32   4       20.84       54.05     23.23 o 
   1  32   4      380.29      318.86     33.81 o 
   2  32   4       81.63       47.19     32.41 o 
   3  32   4       94.11      102.55     23.51 o 
   4  32   4        4.27       11.62     16.96 o 
   5  32   4      113.81      121.91     63.65 o 
   6  32   4       23.76       59.35     26.55 o 
  -6  33   4       27.35       83.56     44.51 o 
  -5  33   4       23.27       50.76     41.39 o 
  -4  33   4      432.07      535.82     64.05 o 
  -3  33   4      201.06      147.60     32.30 o 
  -2  33   4        0.82       15.96     25.11 o 
  -1  33   4       31.04       15.00     28.50 o 
   0  33   4      101.55      134.61     31.63 o 
   1  33   4        6.90        5.49     20.51 o 
   2  33   4      195.01      244.93     32.60 o 
   3  33   4       15.38      -13.98     45.29 o 
   4  33   4      122.22      108.19     26.24 o 
   5  33   4       23.08       30.18     20.57 o 
  -5  34   4       23.08       49.98     39.83 o 
  -4  34   4       49.43       -3.90     35.14 o 
  -3  34   4      278.62      262.42     57.01 o 
  -2  34   4       22.62       40.20     27.54 o 
  -1  34   4       35.33       42.89     29.67 o 
   0  34   4       61.11       35.04     26.35 o 
   1  34   4      129.52      168.16     30.59 o 
   2  34   4      150.49      180.31     84.73 o 
   3  34   4       79.84       92.93     27.33 o 
   4  34   4       58.87       71.16     25.27 o 
   5  34   4        7.24      -38.26     40.61 o 
  -5  35   4        3.72       50.76     42.95 o 
  -4  35   4       13.86      -33.58     33.58 o 
  -3  35   4       28.36        3.12     39.04 o 
  -2  35   4      470.48      468.53     45.68 o 
  -1  35   4        0.87       -3.07     25.89 o 
   0  35   4      249.20      208.92     39.44 o 
   1  35   4       30.24       32.09     25.13 o 
   2  35   4        4.73       15.33     48.81 o 
   3  35   4        7.22       28.13     40.22 o 
   4  35   4      120.88      152.65     41.39 o 
  -4  36   4       26.28       47.63     43.73 o 
  -3  36   4       84.88      130.41     49.20 o 
  -2  36   4        1.82       -3.79     27.90 o 
  -1  36   4       20.69       -3.53     26.02 o 
   0  36   4       18.76       45.51     35.14 o 
   1  36   4       37.19       87.06     30.55 o 
   2  36   4       39.18       88.67     28.68 o 
   3  36   4       21.06       31.02     25.19 o 
  -2  37   4       26.35       30.00     30.46 o 
  -1  37   4      109.40      145.70     36.25 o 
   0  37   4       15.93        9.89     42.95 o 
   1  37   4      124.96      133.26     33.76 o 
   2  37   4        3.08       31.48     26.29 o 
   3  37   4       20.05      -41.39     41.39 o 
  -2  38   4       17.19       24.99     44.51 o 
  -1  38   4        4.66       42.95     42.95 o 
   0  38   4       24.62      -23.30     25.99 o 
   1  38   4       57.41      100.58     33.77 o 
 -11   0   5       55.64       38.26     28.11 o 
  -9   0   5      876.40      816.48     49.14 o 
  -7   0   5     6750.22     6282.12    148.13 o 
  -5   0   5     1378.36     1279.52     25.40 o 
  -3   0   5     1264.50     1369.10     24.56 o 
  -1   0   5    19610.64    20316.74    356.28 o 
   1   0   5    14176.47    14316.13    212.46 o 
   3   0   5     6580.94     6510.18     81.41 o 
   5   0   5     2521.10     2532.44     43.39 o 
   7   0   5     1165.52     1155.31     39.05 o 
   9   0   5      533.44      485.30     49.60 o 
  11   0   5      257.06      280.38     51.55 o 
 -12   1   5      174.03      206.35     34.78 o 
 -11   1   5      106.85       54.65     21.25 o 
 -10   1   5        0.17       -5.24     13.11 o 
  -9   1   5       36.30       22.17     12.17 o 
  -8   1   5       79.09       47.56     13.08 o 
  -7   1   5      244.65      244.77     18.26 o 
  -6   1   5        7.81        7.17      4.77 o 
  -5   1   5     1439.76     1532.37     20.90 o 
  -4   1   5      114.47      117.01      6.58 o 
  -3   1   5      107.05      110.87      6.93 o 
  -2   1   5      109.98      111.92      4.88 o 
  -1   1   5    18047.76    18226.45    226.91 o 
   0   1   5      138.79      128.72      6.69 o 
   1   1   5    20130.72    19758.92    221.78 o 
   2   1   5      338.67      340.14      6.43 o 
   3   1   5     2165.89     2445.72     24.56 o 
   4   1   5      128.09      134.61      5.59 o 
   5   1   5      482.17      540.98     14.76 o 
   6   1   5        8.12        6.74      5.23 o 
   7   1   5     1746.66     1691.51     53.09 o 
   8   1   5     1605.46     1477.37     33.31 o 
   9   1   5       50.61       56.89     11.80 o 
  10   1   5       13.86       10.18      8.44 o 
  11   1   5        0.64       -0.45     17.33 o 
 -12   2   5       35.47       18.80     31.24 o 
 -11   2   5        0.89       -4.34     14.88 o 
 -10   2   5       32.33       17.82     17.57 o 
  -9   2   5        1.05        0.31     10.48 o 
  -8   2   5      559.95      525.24     50.85 o 
  -7   2   5      312.23      292.85     28.96 o 
  -6   2   5       99.43       97.94      8.46 o 
  -5   2   5      956.05      952.39     21.29 o 
  -4   2   5        6.23        3.81      4.38 o 
  -3   2   5     3895.15     3945.29     43.91 o 
  -2   2   5      514.21      513.03      9.78 o 
  -1   2   5    22957.81    23208.09    331.39 o 
   0   2   5     3432.23     3271.44     47.60 o 
   1   2   5     7003.22     6950.27     75.95 o 
   2   2   5       67.19       65.07      3.34 o 
   3   2   5     2259.73     2313.68     23.55 o 
   4   2   5       18.32       25.82      4.09 o 
   5   2   5       25.40       17.87      4.53 o 
   6   2   5     1394.66     1338.76     29.66 o 
   7   2   5      456.72      426.42     17.11 o 
   8   2   5     2920.19     2877.01     53.12 o 
   9   2   5      266.33      296.21     17.79 o 
  10   2   5       16.40       16.98      8.70 o 
  11   2   5        0.03        7.81     18.49 o 
 -12   3   5       17.02       16.76     19.32 o 
 -11   3   5       29.86       33.14     31.24 o 
 -10   3   5        0.48        2.48     13.67 o 
  -9   3   5       94.60       78.95     15.39 o 
  -8   3   5       11.81        0.91      9.46 o 
  -7   3   5      933.65      905.71     31.49 o 
  -6   3   5      112.79      116.80     14.95 o 
  -5   3   5      166.96      143.83      9.28 o 
  -4   3   5     3584.76     3875.29     45.63 o 
  -3   3   5       25.94       43.67      4.65 o 
  -2   3   5     4526.74     4547.05     43.87 o 
  -1   3   5     7496.89     7211.35     94.11 o 
   0   3   5    11658.57    11389.55    118.74 o 
   1   3   5     2818.20     2679.94     28.05 o 
   2   3   5     5463.91     5507.35     51.19 o 
   3   3   5     1529.75     1742.77     20.31 o 
   4   3   5      188.37      195.56      7.89 o 
   5   3   5       50.87       42.88      5.72 o 
   6   3   5       95.60       91.09      8.85 o 
   7   3   5     2912.11     2813.63     46.84 o 
   8   3   5      460.14      463.59     19.97 o 
   9   3   5       24.30        8.71      8.45 o 
  10   3   5       16.00       29.00      9.84 o 
  11   3   5        9.12        2.61     16.67 o 
 -12   4   5       26.47       14.95     19.79 o 
 -11   4   5        1.56       19.43     16.78 o 
 -10   4   5       37.77       42.32     20.69 o 
  -9   4   5      255.62      245.68     21.65 o 
  -8   4   5        8.97       -2.59      9.53 o 
  -7   4   5      816.49      859.74     23.58 o 
  -6   4   5       19.15       11.95      6.02 o 
  -5   4   5       37.18       22.98      6.27 o 
  -4   4   5      353.51      344.62     11.34 o 
  -3   4   5     2434.21     2542.55     33.60 o 
  -2   4   5     1034.90      936.36     13.55 o 
  -1   4   5       58.02       63.50      3.29 o 
   0   4   5     6035.90     6220.42     67.87 o 
   1   4   5     1351.55     1324.66     16.27 o 
   2   4   5     8957.24     8808.18     78.43 o 
   3   4   5      221.38      196.51      6.06 o 
   4   4   5     1133.34     1223.85     19.20 o 
   5   4   5       84.87       68.08      6.53 o 
   6   4   5     1200.02     1176.17     26.15 o 
   7   4   5        9.91        1.04      5.94 o 
   8   4   5        0.73        1.15      6.58 o 
   9   4   5      444.72      451.41     20.89 o 
  10   4   5       32.59       16.70      9.40 o 
  11   4   5       84.28       61.39     22.91 o 
 -12   5   5       53.10       76.95     25.77 o 
 -11   5   5        0.06        7.76     15.98 o 
 -10   5   5        0.19       -4.00     13.32 o 
  -9   5   5      278.50      246.45     24.50 o 
  -8   5   5      851.38      777.39     31.50 o 
  -7   5   5       21.34       14.34      9.11 o 
  -6   5   5        4.70       -0.98      6.81 o 
  -5   5   5        1.29        3.54      5.55 o 
  -4   5   5     1632.68     1766.38     25.93 o 
  -3   5   5     1039.01     1036.42     17.16 o 
  -2   5   5       91.03       97.30      3.49 o 
  -1   5   5      427.84      387.23      8.23 o 
   0   5   5     6164.84     6251.13     75.96 o 
   1   5   5     2833.83     2915.76     28.74 o 
   2   5   5      287.62      322.65      7.32 o 
   3   5   5      591.20      583.18     10.41 o 
   4   5   5     4442.79     4863.87     50.63 o 
   5   5   5        0.04       -0.84      3.83 o 
   6   5   5      249.00      226.80     14.76 o 
   7   5   5       92.97       90.03     10.14 o 
   8   5   5       22.11       13.62      7.26 o 
   9   5   5      122.92      145.05     13.70 o 
  10   5   5        0.26       -3.79      9.13 o 
  11   5   5       29.47       32.64     20.70 o 
 -12   6   5       26.42       11.71     26.55 o 
 -11   6   5        0.12      -26.55     26.55 o 
 -10   6   5       37.45       18.30     15.73 o 
  -9   6   5      147.14      158.52     21.48 o 
  -8   6   5     1900.39     1820.45     63.78 o 
  -7   6   5      137.07      144.35     11.62 o 
  -6   6   5      345.04      290.36     13.09 o 
  -5   6   5      218.45      213.12     10.73 o 
  -4   6   5      415.50      412.96     11.29 o 
  -3   6   5     4282.52     4545.57     44.17 o 
  -2   6   5      270.85      271.21      6.02 o 
  -1   6   5       68.23       90.23      4.81 o 
   0   6   5      983.28     1042.83     13.18 o 
   1   6   5     1433.14     1417.26     16.64 o 
   2   6   5     3182.30     3463.47     31.60 o 
   3   6   5      489.50      540.18      9.81 o 
   4   6   5        2.80        5.30      4.00 o 
   5   6   5       12.96       10.83      3.94 o 
   6   6   5       64.52       60.86      9.56 o 
   7   6   5      106.13      103.91     11.02 o 
   8   6   5       42.85       49.31      9.43 o 
   9   6   5        5.14       -0.47     10.26 o 
  10   6   5      121.34      115.16     24.40 o 
  11   6   5       10.09       -3.17     17.96 o 
 -12   7   5        0.72       24.21     27.33 o 
 -11   7   5       12.76       19.70     17.09 o 
 -10   7   5      183.84      193.73     28.72 o 
  -9   7   5      150.85      150.93     32.90 o 
  -8   7   5      400.52      363.47     23.11 o 
  -7   7   5       12.01        2.03     10.59 o 
  -6   7   5        1.33       -6.22      6.22 o 
  -5   7   5      412.65      439.38     14.59 o 
  -4   7   5       63.09       96.21      6.64 o 
  -3   7   5      352.34      315.82      6.23 o 
  -2   7   5     2626.42     2662.51     27.32 o 
  -1   7   5      125.53      111.94      5.41 o 
   0   7   5      682.30      724.06     10.84 o 
   1   7   5      199.84      188.58      5.56 o 
   2   7   5      162.62      166.08      5.08 o 
   3   7   5      437.95      497.96      9.79 o 
   4   7   5      979.07     1042.89     17.47 o 
   5   7   5      563.14      571.25     15.98 o 
   6   7   5        6.75        0.19      6.01 o 
   7   7   5      770.13      833.39     32.01 o 
   8   7   5       51.64       34.57      9.43 o 
   9   7   5       91.32      117.69     13.02 o 
  10   7   5       10.67       20.73     12.02 o 
  11   7   5       14.84       25.32     51.93 o 
 -11   8   5        2.81       23.43     17.12 o 
 -10   8   5       14.57       46.07     19.33 o 
  -9   8   5      115.97      102.25     19.40 o 
  -8   8   5      787.75      873.13     33.22 o 
  -7   8   5       97.56       74.96     10.06 o 
  -6   8   5        3.69       -6.10      6.98 o 
  -5   8   5      483.54      459.73     18.34 o 
  -4   8   5        0.02       -1.69      4.73 o 
  -3   8   5     2805.62     2816.58     26.66 o 
  -2   8   5      252.14      210.98      5.96 o 
  -1   8   5     2093.02     1929.65     21.99 o 
   0   8   5      726.04      771.94     11.59 o 
   1   8   5      791.12      818.94     16.62 o 
   2   8   5     3549.23     3772.88     35.35 o 
   3   8   5       99.46      118.62      6.22 o 
   4   8   5      650.52      722.11     15.51 o 
   5   8   5      563.28      559.63     16.23 o 
   6   8   5       51.84       19.87     13.76 o 
   7   8   5       30.81       15.31      8.90 o 
   8   8   5       72.73       47.63      9.30 o 
   9   8   5        6.51        0.32      7.63 o 
  10   8   5      383.01      442.35     31.42 o 
  11   8   5       89.99      122.04     33.37 o 
 -11   9   5        3.56       24.46     17.89 o 
 -10   9   5       84.92       99.03     39.05 o 
  -9   9   5      667.50      710.76     37.84 o 
  -8   9   5      141.21      145.04     17.11 o 
  -7   9   5      327.23      358.90     17.13 o 
  -6   9   5      457.90      453.82     16.54 o 
  -5   9   5       17.89        8.46      6.16 o 
  -4   9   5      159.28      163.45      5.61 o 
  -3   9   5     8997.39     9283.59     83.96 o 
  -2   9   5     3627.97     3780.63     37.56 o 
  -1   9   5      396.98      395.43      8.85 o 
   0   9   5      453.92      496.81      7.51 o 
   1   9   5     1183.61     1183.88     12.93 o 
   2   9   5      620.62      619.85     10.08 o 
   3   9   5      301.76      356.24      8.57 o 
   4   9   5        0.04        1.49      3.31 o 
   5   9   5      524.25      543.44     14.68 o 
   6   9   5      331.37      360.33     26.95 o 
   7   9   5       58.40       65.76     10.88 o 
   8   9   5      791.37      721.37     24.10 o 
   9   9   5      128.69      111.36     12.74 o 
  10   9   5       21.11       27.70     13.90 o 
  11   9   5        2.11       -0.66     11.91 o 
 -11  10   5        1.37        0.22     16.54 o 
 -10  10   5      262.39      326.53     34.99 o 
  -9  10   5      107.84       90.16     55.84 o 
  -8  10   5       22.90       43.26      9.59 o 
  -7  10   5      674.48      604.62     21.74 o 
  -6  10   5        8.48        7.13      6.95 o 
  -5  10   5        8.29       12.69      6.47 o 
  -4  10   5       52.22       30.44      5.92 o 
  -3  10   5     1323.80     1363.91     18.94 o 
  -2  10   5     1833.46     1879.43     22.11 o 
  -1  10   5     1924.50     2092.60     22.83 o 
   0  10   5      317.30      305.96      5.66 o 
   1  10   5      543.25      503.84      8.32 o 
   2  10   5     5144.06     5640.20     55.23 o 
   3  10   5      288.88      327.92     12.46 o 
   4  10   5       17.14        2.16      3.99 o 
   5  10   5       11.88       24.56      5.48 o 
   6  10   5     2079.86     1984.68     43.65 o 
   7  10   5      576.05      507.74     22.55 o 
   8  10   5        0.52        1.39      6.77 o 
   9  10   5       47.41       62.72     10.68 o 
  10  10   5       22.69       35.49     13.34 o 
  11  10   5       21.42       43.63     35.92 o 
 -11  11   5        0.14       -4.40     15.67 o 
 -10  11   5       58.03       69.19     20.66 o 
  -9  11   5        0.80       -0.59     13.11 o 
  -8  11   5     1297.22     1277.40     52.81 o 
  -7  11   5       44.36       59.65     10.22 o 
  -6  11   5       24.34       25.50      7.93 o 
  -5  11   5      175.54      216.50      9.54 o 
  -4  11   5     1427.04     1584.99     26.72 o 
  -3  11   5       62.49      108.58      6.51 o 
  -2  11   5      161.11      152.80      8.45 o 
  -1  11   5      127.94      157.97      5.52 o 
   0  11   5      277.16      315.91      5.74 o 
   1  11   5    10790.54    10842.01     96.10 o 
   2  11   5      236.60      252.58      7.15 o 
   3  11   5       96.71      110.35      6.47 o 
   4  11   5      727.84      675.55     14.45 o 
   5  11   5      438.93      418.24     15.02 o 
   6  11   5      228.76      209.32     14.69 o 
   7  11   5      117.46       90.23     12.29 o 
   8  11   5      143.58      167.00     15.98 o 
   9  11   5      479.72      460.78     21.51 o 
  10  11   5      172.28      180.69     24.56 o 
  11  11   5        6.99        2.34     16.40 o 
 -11  12   5       13.51       34.84     19.86 o 
 -10  12   5        2.80        7.47     21.08 o 
  -9  12   5        0.01        1.19     14.06 o 
  -8  12   5     1019.77      968.39     29.41 o 
  -7  12   5      271.85      270.49     16.34 o 
  -6  12   5      400.90      423.73     17.07 o 
  -5  12   5        4.46        4.40      5.24 o 
  -4  12   5      548.93      566.03     14.77 o 
  -3  12   5       63.34       49.00      5.88 o 
  -2  12   5       53.80       55.12      4.41 o 
  -1  12   5      144.79      140.87      5.55 o 
   0  12   5      691.36      720.49     12.90 o 
   1  12   5     5072.58     4922.37     51.25 o 
   2  12   5     1279.59     1239.44     15.57 o 
   3  12   5      137.66      154.29      9.32 o 
   4  12   5      403.23      423.72     11.75 o 
   5  12   5        0.10       -4.72      4.72 o 
   6  12   5        1.21        1.69      6.66 o 
   7  12   5      491.56      480.00     29.09 o 
   8  12   5        8.23       16.30      9.03 o 
   9  12   5       29.26       34.16      9.37 o 
  10  12   5      194.86      286.41     56.23 o 
 -11  13   5       54.88       69.10     23.57 o 
 -10  13   5        1.41        7.79     15.12 o 
  -9  13   5        8.26       -8.75     13.51 o 
  -8  13   5      905.70      856.35     29.95 o 
  -7  13   5      190.54      171.55     13.89 o 
  -6  13   5       15.92       11.43      8.53 o 
  -5  13   5      333.50      306.32     11.98 o 
  -4  13   5        6.91       12.83      6.04 o 
  -3  13   5      345.21      353.25     10.60 o 
  -2  13   5      354.87      400.26      9.25 o 
  -1  13   5      549.98      574.12     10.13 o 
   0  13   5      279.73      300.90      9.40 o 
   1  13   5     4094.20     4059.52     47.44 o 
   2  13   5     2067.31     2175.08     31.89 o 
   3  13   5      375.06      373.61     10.08 o 
   4  13   5        8.63       12.11      4.43 o 
   5  13   5       54.68       46.83      7.75 o 
   6  13   5      332.93      326.79     17.51 o 
   7  13   5       93.04       84.88     24.46 o 
   8  13   5      317.39      354.90     32.78 o 
   9  13   5        1.57       -7.67      7.67 o 
  10  13   5        0.78        2.45     14.45 o 
 -11  14   5       71.46       59.35     31.24 o 
 -10  14   5       52.27       68.29     22.00 o 
  -9  14   5       92.58       87.30     21.21 o 
  -8  14   5      130.23      138.85     15.78 o 
  -7  14   5      467.33      460.14     20.41 o 
  -6  14   5      286.31      312.01     16.80 o 
  -5  14   5      514.03      487.93     17.45 o 
  -4  14   5       54.60       63.07      8.55 o 
  -3  14   5      550.85      526.41     13.22 o 
  -2  14   5       55.20       40.25      4.83 o 
  -1  14   5      456.64      475.06     10.36 o 
   0  14   5     1362.86     1458.31     19.82 o 
   1  14   5     3105.11     3005.08     35.93 o 
   2  14   5      436.72      473.07     12.34 o 
   3  14   5      863.91      813.82     14.96 o 
   4  14   5      372.70      361.80     11.34 o 
   5  14   5      273.99      258.60     13.66 o 
   6  14   5     1144.87     1062.67     34.63 o 
   7  14   5       60.01       49.75     12.47 o 
   8  14   5       15.84       16.82     10.69 o 
   9  14   5      135.00      139.07     21.92 o 
  10  14   5        1.27       -9.65     14.06 o 
 -11  15   5      305.07      374.74     39.72 o 
 -10  15   5       36.62       21.53     21.47 o 
  -9  15   5       97.38       69.81     20.10 o 
  -8  15   5       79.55      116.77     14.78 o 
  -7  15   5      778.96      743.59     25.55 o 
  -6  15   5     1323.23     1326.60     32.76 o 
  -5  15   5        9.34       10.20      7.39 o 
  -4  15   5      767.47      729.69     17.88 o 
  -3  15   5      118.54      144.23      8.20 o 
  -2  15   5      109.89      117.64      6.58 o 
  -1  15   5        0.39        0.15      2.83 o 
   0  15   5     1493.13     1622.93     32.22 o 
   1  15   5        1.83        2.61      4.59 o 
   2  15   5      525.47      540.78     14.25 o 
   3  15   5      221.78      233.12     10.02 o 
   4  15   5      989.18      975.96     22.19 o 
   5  15   5      150.37      145.35     11.08 o 
   6  15   5      199.68      179.01     13.79 o 
   7  15   5       26.40       -8.54      8.54 o 
   8  15   5      613.41      617.07     31.46 o 
   9  15   5       62.45       67.04     17.44 o 
  10  15   5       15.97       23.09     18.74 o 
 -11  16   5       45.46       94.05     28.50 o 
 -10  16   5       32.82       89.00     22.79 o 
  -9  16   5       67.61       71.80     34.36 o 
  -8  16   5      174.64      175.88     16.85 o 
  -7  16   5      238.92      266.74     23.08 o 
  -6  16   5      134.25      143.62     16.55 o 
  -5  16   5       50.99       53.99      9.39 o 
  -4  16   5      779.56      694.18     17.73 o 
  -3  16   5      721.57      689.56     15.85 o 
  -2  16   5       16.66       15.12      4.49 o 
  -1  16   5     1622.88     1663.00     21.90 o 
   0  16   5      123.00      124.85      9.60 o 
   1  16   5      826.49      921.10     17.56 o 
   2  16   5      167.22      158.67      8.50 o 
   3  16   5      294.85      304.76      9.23 o 
   4  16   5      676.01      677.67     24.25 o 
   5  16   5       68.03       60.69     10.93 o 
   6  16   5      127.87      132.52     17.32 o 
   7  16   5       33.35       47.24     12.61 o 
   8  16   5       34.76       73.79     26.78 o 
   9  16   5        9.15       43.99     15.89 o 
  10  16   5       11.77       35.00     16.67 o 
 -11  17   5       83.14      154.30     33.58 o 
 -10  17   5        0.10       23.14     19.11 o 
  -9  17   5       26.90       44.23     18.00 o 
  -8  17   5      150.30      186.05     21.08 o 
  -7  17   5      207.35      185.33     15.31 o 
  -6  17   5     1226.50     1214.80     31.85 o 
  -5  17   5       61.74       74.49     12.27 o 
  -4  17   5      102.96      123.98      9.29 o 
  -3  17   5       29.93       26.28      9.22 o 
  -2  17   5      341.66      317.59      9.86 o 
  -1  17   5      316.95      328.48      9.09 o 
   0  17   5       16.86       28.33      5.45 o 
   1  17   5      101.86      109.41      7.47 o 
   2  17   5       26.47       22.49      5.69 o 
   3  17   5      882.66      861.48     21.87 o 
   4  17   5       45.37       44.78      9.81 o 
   5  17   5      508.74      504.23     22.55 o 
   6  17   5      225.99      235.25     17.54 o 
   7  17   5      830.00      811.14     35.13 o 
   8  17   5      126.64      142.86     19.07 o 
   9  17   5        2.08        7.25     11.45 o 
  10  17   5       22.31       43.24     17.37 o 
 -10  18   5       12.65       34.12     19.79 o 
  -9  18   5      126.68      177.73     27.33 o 
  -8  18   5      109.73       85.50     15.73 o 
  -7  18   5      133.22      159.41     16.11 o 
  -6  18   5        5.02       12.24      8.87 o 
  -5  18   5        1.91        4.11      8.58 o 
  -4  18   5      471.18      464.81     15.56 o 
  -3  18   5     1265.80     1169.56     21.34 o 
  -2  18   5       54.40       56.53      6.55 o 
  -1  18   5      326.05      322.77      9.17 o 
   0  18   5      101.95      108.88      7.81 o 
   1  18   5        8.07        4.91      5.06 o 
   2  18   5        0.90       -4.27      4.63 o 
   3  18   5        0.12       -2.41      6.02 o 
   4  18   5      601.78      616.15     23.82 o 
   5  18   5       33.99       20.23     12.29 o 
   6  18   5        2.70       13.35      9.64 o 
   7  18   5      151.96      160.09     18.59 o 
   8  18   5       54.52       48.84     19.80 o 
   9  18   5      211.62      312.60     31.13 o 
  10  18   5        0.81       11.27     16.40 o 
 -10  19   5       97.62       56.09     22.36 o 
  -9  19   5       50.46       86.27     22.26 o 
  -8  19   5       86.89      108.48     24.65 o 
  -7  19   5        0.00        1.82      9.72 o 
  -6  19   5     1260.65     1138.27     48.41 o 
  -5  19   5     2116.28     2071.51     42.54 o 
  -4  19   5        0.04        5.19      6.95 o 
  -3  19   5      357.50      374.68     12.86 o 
  -2  19   5      255.17      254.49     13.05 o 
  -1  19   5       12.44       11.19      5.52 o 
   0  19   5      742.11      797.28     18.26 o 
   1  19   5     3334.95     3384.60     42.39 o 
   2  19   5      338.80      348.64     14.41 o 
   3  19   5      353.71      323.47     17.74 o 
   4  19   5      197.00      178.17     15.39 o 
   5  19   5      220.51      241.08     28.75 o 
   6  19   5      237.74      223.32     17.95 o 
   7  19   5       98.99       94.05     16.37 o 
   8  19   5      130.51      146.95     19.58 o 
   9  19   5      104.81      163.97     31.24 o 
 -10  20   5        6.03       15.51     18.75 o 
  -9  20   5      139.46      140.49     25.94 o 
  -8  20   5       45.23       65.55     15.66 o 
  -7  20   5      157.32      202.62     18.04 o 
  -6  20   5        4.57        7.03      9.68 o 
  -5  20   5      157.70      141.08     13.44 o 
  -4  20   5       34.68       46.00      9.24 o 
  -3  20   5       96.62      102.27      9.34 o 
  -2  20   5       44.77       50.46      6.40 o 
  -1  20   5      468.29      477.55     15.08 o 
   0  20   5     1488.23     1533.64     32.23 o 
   1  20   5      141.70      165.84     10.71 o 
   2  20   5        0.22       -2.70      6.99 o 
   3  20   5      183.49      173.59     14.32 o 
   4  20   5       99.04       81.54     12.17 o 
   5  20   5     1704.82     1581.43     41.49 o 
   6  20   5      342.34      336.16     21.28 o 
   7  20   5       14.27       28.24     12.12 o 
   8  20   5      552.20      614.06     33.97 o 
   9  20   5      255.92      254.81     29.59 o 
 -10  21   5        3.12        3.12     26.55 o 
  -9  21   5        1.63       13.06     15.98 o 
  -8  21   5        4.11       16.33     14.74 o 
  -7  21   5      311.34      393.88     23.33 o 
  -6  21   5        0.15        7.73     10.03 o 
  -5  21   5      354.56      374.83     18.97 o 
  -4  21   5      338.00      330.70     15.77 o 
  -3  21   5       76.35       68.44      9.09 o 
  -2  21   5       91.91      107.79     10.57 o 
  -1  21   5       26.41       40.93      7.77 o 
   0  21   5       48.05       50.25      9.08 o 
   1  21   5       36.77       18.40     11.59 o 
   2  21   5      127.32      117.72     16.06 o 
   3  21   5       17.63       12.69      7.69 o 
   4  21   5      385.76      347.29     19.97 o 
   5  21   5       18.83       33.74     10.99 o 
   6  21   5       44.95       42.09     13.39 o 
   7  21   5       20.03       41.72     17.01 o 
   8  21   5      236.00      215.53     34.36 o 
   9  21   5        1.51       10.24     14.63 o 
 -10  22   5        2.22        9.37     26.55 o 
  -9  22   5      146.41      175.23     48.42 o 
  -8  22   5        6.51        7.29     12.17 o 
  -7  22   5       22.18       28.34     15.26 o 
  -6  22   5      394.50      386.86     22.84 o 
  -5  22   5      933.93      893.90     27.73 o 
  -4  22   5      806.69      809.15     28.82 o 
  -3  22   5        9.09        3.95     12.33 o 
  -2  22   5       33.90       48.02     10.29 o 
  -1  22   5     1486.51     1372.58     31.07 o 
   0  22   5       71.46       71.28      9.94 o 
   1  22   5       33.07       33.47      8.92 o 
   2  22   5      104.57       87.56     11.86 o 
   3  22   5      515.14      492.93     22.42 o 
   4  22   5     1200.33     1115.65     34.28 o 
   5  22   5      717.63      696.06     28.28 o 
   6  22   5      107.29       93.76     16.49 o 
   7  22   5      373.54      365.04     25.96 o 
   8  22   5      218.89      243.08     27.77 o 
   9  22   5      173.00      268.83     30.72 o 
  -9  23   5       21.41       85.22     45.68 o 
  -8  23   5       69.42       99.60     28.89 o 
  -7  23   5        6.80       17.99     13.21 o 
  -6  23   5      357.63      385.04     22.76 o 
  -5  23   5      279.70      292.00     24.27 o 
  -4  23   5        0.50       -6.28      9.97 o 
  -3  23   5      755.73      789.25     25.56 o 
  -2  23   5      548.69      529.22     22.31 o 
  -1  23   5       32.89       17.29     10.55 o 
   0  23   5        0.30        2.40      7.21 o 
   1  23   5      298.73      307.16     17.69 o 
   2  23   5      191.81      181.87     15.15 o 
   3  23   5       14.56       10.41      8.71 o 
   4  23   5       16.58       15.13     15.33 o 
   5  23   5     1725.53     1659.22     77.65 o 
   6  23   5       80.46       81.36     15.55 o 
   7  23   5       10.99       15.83     14.49 o 
   8  23   5       33.83       35.72     15.95 o 
   9  23   5        6.33       18.87     21.47 o 
  -9  24   5        8.13       24.33     20.23 o 
  -8  24   5        0.01       17.81     17.57 o 
  -7  24   5        0.00       37.48     28.89 o 
  -6  24   5      201.88      194.53     29.65 o 
  -5  24   5      286.27      270.04     23.34 o 
  -4  24   5       11.45        9.91     11.15 o 
  -3  24   5     2059.31     1920.78     41.00 o 
  -2  24   5      464.44      458.33     20.07 o 
  -1  24   5       46.93       56.22     12.80 o 
   0  24   5      113.23      128.29     12.26 o 
   1  24   5     1518.49     1478.40     37.56 o 
   2  24   5      771.94      663.05     25.60 o 
   3  24   5     1204.61     1083.49     48.73 o 
   4  24   5      856.52      869.93     39.13 o 
   5  24   5       57.76       48.46     13.85 o 
   6  24   5      324.56      354.39     30.61 o 
   7  24   5      262.36      323.13     26.16 o 
   8  24   5        0.01       13.35     16.79 o 
  -9  25   5       66.97      107.77     38.26 o 
  -8  25   5       30.60       41.39     31.24 o 
  -7  25   5       54.68       40.61     29.67 o 
  -6  25   5      122.25      139.01     37.49 o 
  -5  25   5      397.76      356.53     26.51 o 
  -4  25   5        2.12       -2.34     13.24 o 
  -3  25   5      173.91      164.47     14.89 o 
  -2  25   5       94.62      113.05     13.28 o 
  -1  25   5      229.85      217.49     17.96 o 
   0  25   5     1815.25     1698.24     37.31 o 
   1  25   5      814.05      737.23     38.80 o 
   2  25   5       12.23        9.23     11.83 o 
   3  25   5       33.96       19.74     11.95 o 
   4  25   5        0.72       -3.96      9.12 o 
   5  25   5      108.10      114.59     17.31 o 
   6  25   5      486.14      518.34     40.80 o 
   7  25   5       21.30       23.35     13.84 o 
   8  25   5       28.17       29.52     15.46 o 
  -9  26   5      192.09      206.96     46.86 o 
  -8  26   5        0.68       -4.69     25.77 o 
  -7  26   5        3.57      -21.08     25.77 o 
  -6  26   5       20.11       17.96     28.11 o 
  -5  26   5       66.84       88.32     24.02 o 
  -4  26   5      133.27      203.48     28.08 o 
  -3  26   5        6.74        5.87     15.10 o 
  -2  26   5      307.81      236.48     16.96 o 
  -1  26   5        7.50        6.06     11.35 o 
   0  26   5     1329.76     1261.82     32.06 o 
   1  26   5        3.06        2.14      7.30 o 
   2  26   5      168.94      156.52     15.15 o 
   3  26   5       83.59       89.93     13.56 o 
   4  26   5      509.49      444.58     26.77 o 
   5  26   5        0.38        1.18     26.59 o 
   6  26   5      154.76      184.20     43.42 o 
   7  26   5       52.76       47.34     15.90 o 
   8  26   5       12.37       28.93     30.85 o 
  -8  27   5        0.48       25.77     33.58 o 
  -7  27   5       70.01        0.00     28.89 o 
  -6  27   5       81.90      119.48     36.70 o 
  -5  27   5       49.80       96.83     36.70 o 
  -4  27   5      105.22       63.35     47.25 o 
  -3  27   5      431.20      404.66     24.01 o 
  -2  27   5      361.50      323.29     21.17 o 
  -1  27   5      137.93      153.83     16.94 o 
   0  27   5      198.69      212.28     15.36 o 
   1  27   5       39.18       21.08     11.24 o 
   2  27   5      131.27      121.14     14.61 o 
   3  27   5       37.17       38.59     12.18 o 
   4  27   5       69.37       95.21     16.48 o 
   5  27   5        6.80        3.60     11.54 o 
   6  27   5       32.61       63.09     16.26 o 
   7  27   5       52.54       46.34     23.99 o 
   8  27   5       22.24       79.65     34.36 o 
  -8  28   5       78.34       85.90     38.27 o 
  -7  28   5       23.57        5.47     32.80 o 
  -6  28   5       34.29       89.02     35.92 o 
  -5  28   5      309.23      388.17     52.33 o 
  -4  28   5        7.19       45.29     33.58 o 
  -3  28   5      275.78      225.15     23.68 o 
  -2  28   5        1.23      -10.75     22.88 o 
  -1  28   5       14.70       28.36     14.69 o 
   0  28   5      900.71      852.66     29.78 o 
   1  28   5      102.46      104.37     13.87 o 
   2  28   5      138.70      136.23     19.06 o 
   3  28   5       35.92       40.84     16.51 o 
   4  28   5       41.17       53.69     14.31 o 
   5  28   5       18.15       10.48     22.17 o 
   6  28   5      707.06      769.16     38.54 o 
   7  28   5        9.02       32.71     16.79 o 
  -8  29   5       18.76       11.71     35.14 o 
  -7  29   5       33.32       -2.34     32.02 o 
  -6  29   5        4.42       17.96     31.24 o 
  -5  29   5      246.05      261.64     49.20 o 
  -4  29   5       50.01       58.57     36.70 o 
  -3  29   5      143.23      145.30     27.78 o 
  -2  29   5       80.88       61.99     23.83 o 
  -1  29   5      207.01      199.33     38.66 o 
   0  29   5      230.13      272.61     21.37 o 
   1  29   5       69.23       92.70     25.27 o 
   2  29   5       46.93       43.18     17.62 o 
   3  29   5      460.50      486.54     29.10 o 
   4  29   5      134.36      158.02     23.81 o 
   5  29   5       10.31       27.60     19.94 o 
   6  29   5      154.21      242.22     24.97 o 
   7  29   5      142.62      178.93     28.90 o 
  -7  30   5        1.78       23.43     36.70 o 
  -6  30   5        1.09       -3.12     34.36 o 
  -5  30   5       10.64       28.11     33.58 o 
  -4  30   5        8.37       74.97     37.48 o 
  -3  30   5       76.90       55.57     25.08 o 
  -2  30   5       34.78        2.68     68.72 o 
  -1  30   5       11.25       24.72     19.62 o 
   0  30   5        3.91        8.88     29.28 o 
   1  30   5       53.37       93.80     22.22 o 
   2  30   5       69.68       56.75     17.43 o 
   3  30   5      110.49       84.38     16.50 o 
   4  30   5       19.76       26.07     13.48 o 
   5  30   5        0.43        8.00     13.10 o 
   6  30   5        0.32       23.64     15.13 o 
   7  30   5        2.62       -7.81     26.55 o 
  -7  31   5       44.66       68.72     40.61 o 
  -6  31   5        5.10       24.21     33.58 o 
  -5  31   5      272.40      281.16     50.77 o 
  -4  31   5       27.15       88.24     40.61 o 
  -3  31   5       14.25        3.30     22.32 o 
  -2  31   5      172.73      174.80     30.31 o 
  -1  31   5      113.73      124.17     32.80 o 
   0  31   5        0.15        6.69     17.07 o 
   1  31   5      835.93      816.08     46.37 o 
   2  31   5       37.43       25.31     45.29 o 
   3  31   5      192.86      205.85     61.70 o 
   4  31   5       24.49       24.43     14.63 o 
   5  31   5      326.26      372.85     28.85 o 
   6  31   5      185.68      213.72     24.93 o 
  -6  32   5       35.75       -1.56     36.70 o 
  -5  32   5        1.02        9.37     37.48 o 
  -4  32   5        8.92       15.62     39.83 o 
  -3  32   5       65.66       55.45     42.95 o 
  -2  32   5      158.83      165.49     30.90 o 
  -1  32   5       34.59       76.06     26.35 o 
   0  32   5       46.94       63.83     23.65 o 
   1  32   5        0.05        4.90     18.45 o 
   2  32   5        3.05       11.17     30.06 o 
   3  32   5        5.49       24.48     16.90 o 
   4  32   5       24.80        5.91     18.09 o 
   5  32   5      129.19      138.99     27.91 o 
   6  32   5       18.33       44.51     46.07 o 
  -6  33   5        9.54       78.87     41.39 o 
  -5  33   5        0.06       43.73     39.83 o 
  -4  33   5        3.19       -5.47     35.92 o 
  -3  33   5      255.39      194.47     53.89 o 
  -2  33   5        2.59      -13.01     22.51 o 
  -1  33   5      248.75      258.03     34.88 o 
   0  33   5      166.17      172.78     30.20 o 
   1  33   5        0.50        3.42     18.47 o 
   2  33   5       51.12       37.12     39.05 o 
   3  33   5      126.40      158.79     27.59 o 
   4  33   5        0.02       -0.93     42.95 o 
   5  33   5       70.40       95.80     24.21 o 
  -5  34   5        0.05       39.04     42.95 o 
  -4  34   5      156.74      146.04     48.42 o 
  -3  34   5       17.74       78.87     45.29 o 
  -2  34   5       33.40       16.11     27.39 o 
  -1  34   5       23.76       39.93     28.11 o 
   0  34   5       78.90      100.52     28.11 o 
   1  34   5       33.76       36.86     26.55 o 
   2  34   5       58.10       46.78     24.31 o 
   3  34   5       36.64       42.30     35.53 o 
   4  34   5       14.53       18.30     21.86 o 
   5  34   5       22.12       -1.56     39.04 o 
  -4  35   5       24.84       10.93     42.95 o 
  -3  35   5      109.74       28.11     44.51 o 
  -2  35   5      220.99      259.03     38.79 o 
  -1  35   5        0.54      -10.96     24.19 o 
   0  35   5       44.55       20.16     25.88 o 
   1  35   5      207.13      207.48     33.23 o 
   2  35   5       11.96       35.25     22.49 o 
   3  35   5        1.20       47.15     35.92 o 
   4  35   5       45.31      -43.73     43.73 o 
  -3  36   5      112.74      105.43     52.32 o 
  -2  36   5        0.19        2.19     27.88 o 
  -1  36   5       25.72       72.51     40.61 o 
   0  36   5      125.78      172.44     33.96 o 
   1  36   5       19.32       49.63     28.31 o 
   2  36   5      184.51      290.44     49.20 o 
   3  36   5       44.14       90.09     26.71 o 
  -2  37   5        5.07      -31.24     40.61 o 
  -1  37   5       20.99       -8.82     28.11 o 
   0  37   5      112.52      101.62     39.83 o 
   1  37   5        7.22       -2.21     63.25 o 
   2  37   5      114.50      178.80     67.16 o 
  -1  38   5       39.29      104.64     44.51 o 
   0  38   5        1.36       28.11     35.92 o 
 -12   0   6       26.20       60.13     35.92 o 
 -10   0   6       23.33       -3.12     17.96 o 
  -8   0   6       46.41       87.35     20.83 o 
  -6   0   6      101.99       89.04     15.83 o 
  -4   0   6     1787.07     1913.95     34.73 o 
  -2   0   6     2720.50     2653.25     59.62 o 
   0   0   6        0.23        6.51      4.89 o 
   2   0   6      462.97      623.63     35.90 o 
   4   0   6      700.55      767.46     20.79 o 
   6   0   6     1409.66     1347.07     47.00 o 
   8   0   6       31.39       34.63     13.05 o 
  10   0   6       20.79       12.09     13.58 o 
 -12   1   6       16.96       16.83     24.21 o 
 -11   1   6       20.48       62.59     23.82 o 
 -10   1   6      307.46      251.89     30.31 o 
  -9   1   6      136.57      133.83     17.95 o 
  -8   1   6     1888.77     1705.57     46.93 o 
  -7   1   6      615.04      543.78     36.53 o 
  -6   1   6      243.84      244.63     12.37 o 
  -5   1   6        3.87        4.53      5.76 o 
  -4   1   6        4.41        4.69      4.38 o 
  -3   1   6     6226.50     6356.63     57.77 o 
  -2   1   6     3331.03     3250.33     38.82 o 
  -1   1   6     6133.58     6028.48     94.58 o 
   0   1   6       97.06      137.91     12.98 o 
   1   1   6     1241.77     1211.04     17.60 o 
   2   1   6      252.25      225.41      7.48 o 
   3   1   6      530.05      529.07      8.43 o 
   4   1   6        0.30       -2.75      3.05 o 
   5   1   6       42.63       31.66      4.99 o 
   6   1   6       61.33       83.91      9.04 o 
   7   1   6       62.95       69.40     11.23 o 
   8   1   6      129.05      111.50     11.68 o 
   9   1   6      231.41      245.15     17.25 o 
  10   1   6       12.86       23.67      9.80 o 
  11   1   6        8.81       12.49     18.68 o 
 -12   2   6       31.73       61.29     24.83 o 
 -11   2   6       20.38        9.18     26.94 o 
 -10   2   6       11.04       16.71     15.20 o 
  -9   2   6      616.88      696.01     32.39 o 
  -8   2   6     1517.96     1461.34     67.70 o 
  -7   2   6       56.83       65.97     13.34 o 
  -6   2   6        8.66       -2.82      6.31 o 
  -5   2   6       64.63       86.83      8.66 o 
  -4   2   6      228.57      239.69      8.84 o 
  -3   2   6      317.83      324.59      8.24 o 
  -2   2   6     2094.21     2129.15     27.74 o 
  -1   2   6      535.98      501.96     16.54 o 
   0   2   6     4051.69     3885.43     56.73 o 
   1   2   6     3523.98     3735.22     44.86 o 
   2   2   6      620.34      679.15     19.65 o 
   3   2   6       14.99        6.25      2.50 o 
   4   2   6     2182.76     2344.52     29.09 o 
   5   2   6      649.70      607.34     13.51 o 
   6   2   6        3.86        7.79      5.76 o 
   7   2   6      489.09      493.89     18.50 o 
   8   2   6       16.84       18.32      7.65 o 
   9   2   6       23.06       20.84      9.17 o 
  10   2   6      176.62      204.46     18.08 o 
  11   2   6       15.90       39.80     20.96 o 
 -12   3   6       10.05       19.25     25.77 o 
 -11   3   6        6.22       23.51     15.98 o 
 -10   3   6       48.14       38.82     17.33 o 
  -9   3   6        4.68        9.70     10.64 o 
  -8   3   6      227.32      188.55     22.77 o 
  -7   3   6     3398.72     3100.27     63.61 o 
  -6   3   6      663.90      643.68     19.32 o 
  -5   3   6      902.00      940.37     28.07 o 
  -4   3   6      136.00      152.45      7.62 o 
  -3   3   6     1909.40     2072.39     20.45 o 
  -2   3   6    10588.52    10334.31    101.03 o 
  -1   3   6       23.89       15.72      8.45 o 
   0   3   6      304.62      313.54      7.69 o 
   1   3   6      900.68      927.68     16.10 o 
   2   3   6       46.32       48.72      5.82 o 
   3   3   6     2872.42     3145.77     29.60 o 
   4   3   6       79.05       66.35      5.62 o 
   5   3   6       12.80        6.99      4.72 o 
   6   3   6      409.16      440.11     17.64 o 
   7   3   6      202.13      184.41     18.10 o 
   8   3   6        7.92        3.31      6.74 o 
   9   3   6       11.51       17.60      8.43 o 
  10   3   6       63.52       37.74     17.23 o 
  11   3   6      156.23      274.03     36.02 o 
 -12   4   6        0.04       28.89     32.02 o 
 -11   4   6        5.23       18.05     19.91 o 
 -10   4   6       16.27       12.01     26.16 o 
  -9   4   6       11.12        5.89     11.18 o 
  -8   4   6      614.13      570.67     41.61 o 
  -7   4   6      135.65      145.01     15.85 o 
  -6   4   6      754.51      766.53     21.65 o 
  -5   4   6      177.65      201.30     11.27 o 
  -4   4   6        0.18        9.17      4.64 o 
  -3   4   6       87.42       93.49      4.05 o 
  -2   4   6     1906.82     1831.32     24.81 o 
  -1   4   6       99.05      110.98      6.18 o 
   0   4   6      150.82      157.15      6.07 o 
   1   4   6     2978.91     2995.48     31.53 o 
   2   4   6      296.05      259.64      6.15 o 
   3   4   6        0.11       -1.48      2.37 o 
   4   4   6       41.17       43.83      5.11 o 
   5   4   6      297.77      278.80     10.43 o 
   6   4   6      600.38      624.06     24.61 o 
   7   4   6      236.04      218.55     14.22 o 
   8   4   6       47.05       53.13      9.81 o 
   9   4   6     1010.16     1040.83     31.14 o 
  10   4   6      223.90      282.71     19.15 o 
  11   4   6        4.47       -1.18     13.89 o 
 -12   5   6      194.71      231.17     51.54 o 
 -11   5   6       27.08       55.48     26.94 o 
 -10   5   6       16.44       23.88     15.67 o 
  -9   5   6     1859.13     1744.90     50.50 o 
  -8   5   6     2098.69     2000.37     51.59 o 
  -7   5   6       25.98       45.08      9.15 o 
  -6   5   6      434.45      432.18     17.17 o 
  -5   5   6      819.66      837.40     21.46 o 
  -4   5   6      491.80      402.98     11.56 o 
  -3   5   6     4823.02     4949.57     46.08 o 
  -2   5   6      846.72      829.65     15.60 o 
  -1   5   6      522.29      522.77      8.59 o 
   0   5   6      179.14      218.42      8.35 o 
   1   5   6     3266.87     3426.63     35.76 o 
   2   5   6        2.12       10.13      2.72 o 
   3   5   6     2362.96     2379.81     24.30 o 
   4   5   6      252.17      236.16     10.92 o 
   5   5   6      195.18      197.98      9.13 o 
   6   5   6     1078.59     1041.17     30.69 o 
   7   5   6       28.46       42.74      8.66 o 
   8   5   6        8.20       12.50      7.39 o 
   9   5   6        2.64        9.78      8.24 o 
  10   5   6       15.18       12.31      9.23 o 
  11   5   6        5.84       24.70     14.29 o 
 -11   6   6        5.99       12.15     17.57 o 
 -10   6   6       11.40       27.08     16.78 o 
  -9   6   6       29.53       38.30     20.18 o 
  -8   6   6      641.79      617.36     36.03 o 
  -7   6   6      303.87      320.32     16.08 o 
  -6   6   6     1039.25     1049.70     26.12 o 
  -5   6   6      738.85      803.58     24.14 o 
  -4   6   6       45.19       68.17      7.97 o 
  -3   6   6      718.52      952.11     12.94 o 
  -2   6   6     1919.09     2088.46     26.21 o 
  -1   6   6       58.86       48.68      3.66 o 
   0   6   6     1295.38     1388.72     18.45 o 
   1   6   6     2182.45     2200.25     23.31 o 
   2   6   6     2769.81     2867.50     30.68 o 
   3   6   6     6625.97     7090.80     62.95 o 
   4   6   6     1789.11     1758.33     24.47 o 
   5   6   6     1204.78     1219.73     21.88 o 
   6   6   6     4519.86     4025.52     71.28 o 
   7   6   6       24.90       12.78      7.70 o 
   8   6   6       64.17       70.37     10.77 o 
   9   6   6       53.59       38.80      9.49 o 
  10   6   6      273.07      340.06     25.74 o 
  11   6   6        4.23       19.15     14.12 o 
 -11   7   6        9.52       21.16     18.12 o 
 -10   7   6        5.64        7.18     22.65 o 
  -9   7   6       23.89       17.45     12.70 o 
  -8   7   6       53.31       78.90     14.65 o 
  -7   7   6      174.75      183.79     13.57 o 
  -6   7   6        2.06        6.29      7.21 o 
  -5   7   6      117.08      116.15     10.30 o 
  -4   7   6     1798.38     1684.97     28.80 o 
  -3   7   6      708.79      665.10     11.24 o 
  -2   7   6      393.15      445.00     10.19 o 
  -1   7   6       64.55       65.22      4.72 o 
   0   7   6      371.71      344.26      7.87 o 
   1   7   6       57.23       64.51      4.43 o 
   2   7   6     1605.34     1691.21     23.29 o 
   3   7   6      349.54      415.44      8.65 o 
   4   7   6       15.30        4.72      3.63 o 
   5   7   6      393.09      422.06     12.92 o 
   6   7   6     1375.49     1374.10     35.58 o 
   7   7   6      638.46      630.67     21.67 o 
   8   7   6      407.82      391.53     19.04 o 
   9   7   6       85.63       56.43     10.46 o 
  10   7   6        0.02        6.54     10.92 o 
  11   7   6       27.49       42.70     16.19 o 
 -11   8   6        0.01        6.90     21.47 o 
 -10   8   6       18.30        2.43     16.40 o 
  -9   8   6      330.93      322.19     27.47 o 
  -8   8   6      729.36      717.64     30.99 o 
  -7   8   6     1624.86     1428.36     33.32 o 
  -6   8   6        1.55        4.65      7.80 o 
  -5   8   6      119.89      149.89     10.52 o 
  -4   8   6       98.51      141.91      9.45 o 
  -3   8   6     4035.63     4359.97     45.94 o 
  -2   8   6      426.82      406.18      9.92 o 
  -1   8   6      298.56      276.42      8.21 o 
   0   8   6      633.68      623.69     10.34 o 
   1   8   6      591.02      660.48     11.04 o 
   2   8   6     1333.43     1245.56     17.84 o 
   3   8   6      129.90      138.93      6.81 o 
   4   8   6     1062.48     1108.23     25.65 o 
   5   8   6      168.96      190.14     11.86 o 
   6   8   6     1189.13     1100.99     31.10 o 
   7   8   6       16.01        9.72     12.17 o 
   8   8   6      288.04      360.28     21.30 o 
   9   8   6      117.43       83.55     12.02 o 
  10   8   6        4.88       12.26     12.18 o 
  11   8   6        0.23        3.12     13.85 o 
 -11   9   6       21.13       12.14     35.14 o 
 -10   9   6        8.74       44.26     18.56 o 
  -9   9   6      465.68      455.42     47.68 o 
  -8   9   6      270.83      283.03     21.23 o 
  -7   9   6       29.44       29.62      9.33 o 
  -6   9   6       45.45       37.16      9.39 o 
  -5   9   6        1.10        0.16      6.63 o 
  -4   9   6       10.39       19.41      6.47 o 
  -3   9   6     1124.94     1219.36     18.15 o 
  -2   9   6       28.28       32.91      3.25 o 
  -1   9   6     4104.03     4140.01     53.00 o 
   0   9   6     1883.41     1759.76     21.25 o 
   1   9   6      147.32      192.45      6.17 o 
   2   9   6      158.73      166.56      6.49 o 
   3   9   6       50.71       91.24      5.72 o 
   4   9   6      337.31      339.57     10.39 o 
   5   9   6       14.87        1.17      5.11 o 
   6   9   6      211.37      190.32     14.23 o 
   7   9   6      555.89      514.91     27.85 o 
   8   9   6       96.00      108.56     12.29 o 
   9   9   6      112.65      122.72     13.74 o 
  10   9   6        3.66       25.52     13.34 o 
 -11  10   6        7.06        9.51     17.89 o 
 -10  10   6       71.71       90.25     24.22 o 
  -9  10   6        1.42       10.11     13.44 o 
  -8  10   6      213.40      174.67     18.34 o 
  -7  10   6       37.21       38.82     10.37 o 
  -6  10   6      407.12      376.39     17.49 o 
  -5  10   6      378.30      438.02     16.01 o 
  -4  10   6        1.07        4.80      3.77 o 
  -3  10   6      397.15      432.71     10.44 o 
  -2  10   6      764.68      788.22     12.25 o 
  -1  10   6      860.74     1048.37     16.57 o 
   0  10   6       63.75       58.78      4.21 o 
   1  10   6     2441.68     2604.96     29.60 o 
   2  10   6      807.47      797.93     16.23 o 
   3  10   6      299.30      300.62     10.60 o 
   4  10   6      688.27      673.32     14.26 o 
   5  10   6      359.99      347.21     16.92 o 
   6  10   6      112.41      109.40     11.95 o 
   7  10   6      117.91      133.05     17.02 o 
   8  10   6        1.10        1.96      6.92 o 
   9  10   6       13.66        7.19      7.95 o 
  10  10   6       95.22       81.22     20.37 o 
 -11  11   6        3.36       26.68     34.36 o 
 -10  11   6      477.45      467.23     40.87 o 
  -9  11   6      269.56      248.19     25.41 o 
  -8  11   6       37.73       41.49     12.71 o 
  -7  11   6       84.60      101.71     12.14 o 
  -6  11   6     1017.75     1003.94     34.20 o 
  -5  11   6       59.72       50.33      8.29 o 
  -4  11   6      975.83     1077.24     20.25 o 
  -3  11   6     2622.21     2719.24     35.44 o 
  -2  11   6       47.86       35.85      3.87 o 
  -1  11   6      154.06      192.00      5.48 o 
   0  11   6      337.91      301.94      7.87 o 
   1  11   6        0.65       10.64      3.14 o 
   2  11   6      191.92      241.71      6.53 o 
   3  11   6      401.16      428.38     10.45 o 
   4  11   6     1038.39      988.76     17.76 o 
   5  11   6      610.81      557.11     29.92 o 
   6  11   6       29.74       17.48      7.53 o 
   7  11   6      103.52      125.71     13.65 o 
   8  11   6      122.65      121.12     15.10 o 
   9  11   6        1.74        2.02      7.90 o 
  10  11   6        0.03      -11.56     11.56 o 
 -11  12   6        4.88       18.00     22.26 o 
 -10  12   6       98.67      115.72     26.12 o 
  -9  12   6       44.69       50.46     16.08 o 
  -8  12   6      197.52      166.18     21.08 o 
  -7  12   6       39.80       46.21     10.30 o 
  -6  12   6     2916.82     2736.50     49.78 o 
  -5  12   6      343.51      379.63     15.52 o 
  -4  12   6      952.02     1002.85     19.75 o 
  -3  12   6      468.28      506.68     12.01 o 
  -2  12   6      280.80      311.49      7.85 o 
  -1  12   6      226.67      250.91      6.80 o 
   0  12   6     1245.63     1298.04     16.40 o 
   1  12   6     7138.00     7298.54     63.31 o 
   2  12   6     3167.99     3290.42     35.14 o 
   3  12   6     1216.23     1299.71     19.35 o 
   4  12   6      128.89      138.87      7.57 o 
   5  12   6      168.17      152.90     11.45 o 
   6  12   6       22.25       28.11     10.37 o 
   7  12   6      161.62      182.02     35.85 o 
   8  12   6      485.54      486.74     24.53 o 
   9  12   6      110.38      110.07     14.78 o 
  10  12   6        7.57       25.22     21.47 o 
 -11  13   6       20.31       13.91     18.20 o 
 -10  13   6       42.82       64.82     30.06 o 
  -9  13   6      129.27      133.56     24.57 o 
  -8  13   6       72.21       83.41     15.37 o 
  -7  13   6        4.98       15.70      9.61 o 
  -6  13   6      184.94      200.99     15.83 o 
  -5  13   6       41.48       47.65      8.82 o 
  -4  13   6       58.21       65.22      7.66 o 
  -3  13   6      190.72      208.00      8.46 o 
  -2  13   6      452.27      509.98     13.66 o 
  -1  13   6        0.65        1.04      2.54 o 
   0  13   6      971.65     1050.80     15.37 o 
   1  13   6     2102.63     2016.66     29.74 o 
   2  13   6     2559.76     2602.16     27.27 o 
   3  13   6      355.58      329.67     10.13 o 
   4  13   6        0.18       -2.54      4.43 o 
   5  13   6      183.73      182.64     12.41 o 
   6  13   6      713.24      677.89     30.30 o 
   7  13   6      222.70      229.33     28.86 o 
   8  13   6      279.54      282.49     32.53 o 
   9  13   6      303.31      326.13     21.53 o 
  10  13   6        6.32        1.94     12.65 o 
 -11  14   6      149.86      205.41     32.58 o 
 -10  14   6       36.05       30.65     18.49 o 
  -9  14   6      190.69      179.27     27.33 o 
  -8  14   6        6.85        4.83      9.36 o 
  -7  14   6     3165.39     3022.95     56.16 o 
  -6  14   6     1291.67     1258.54     32.17 o 
  -5  14   6      733.92      704.84     22.91 o 
  -4  14   6        3.55       -1.42      5.91 o 
  -3  14   6     2348.49     2649.89     33.40 o 
  -2  14   6     3722.67     3713.13     41.83 o 
  -1  14   6        7.11        3.94      2.86 o 
   0  14   6     1241.56     1374.40     20.34 o 
   1  14   6      135.76      144.30      7.33 o 
   2  14   6      476.51      432.78     11.77 o 
   3  14   6      319.06      324.19      9.88 o 
   4  14   6      747.11      696.77     19.65 o 
   5  14   6      228.06      268.75     16.96 o 
   6  14   6      103.12       83.91     17.94 o 
   7  14   6        9.29        8.53     11.24 o 
   8  14   6       89.16       85.10     16.21 o 
   9  14   6       44.84       38.90     15.49 o 
  10  14   6        8.96       14.74     15.62 o 
 -11  15   6      188.64      304.97     37.27 o 
 -10  15   6        3.26        2.89     14.79 o 
  -9  15   6      341.34      329.04     53.11 o 
  -8  15   6       12.07       21.69     11.13 o 
  -7  15   6      964.25      842.43     27.81 o 
  -6  15   6       43.41       46.70     10.77 o 
  -5  15   6      190.40      194.59     17.27 o 
  -4  15   6        3.96        1.89      6.08 o 
  -3  15   6     1028.13     1118.68     18.62 o 
  -2  15   6      231.80      249.80     11.88 o 
  -1  15   6      362.59      395.52      9.84 o 
   0  15   6       73.03       79.42      6.33 o 
   1  15   6      314.74      284.25     17.16 o 
   2  15   6       11.89       18.06      5.35 o 
   3  15   6        0.59       13.01      3.11 o 
   4  15   6       87.82       77.53      8.15 o 
   5  15   6      678.72      666.85     34.62 o 
   6  15   6      695.38      638.33     26.24 o 
   7  15   6       11.57       16.25     10.75 o 
   8  15   6        5.26       48.76     13.54 o 
   9  15   6       36.47       -0.71     27.22 o 
  10  15   6        0.17       17.75     14.73 o 
 -11  16   6       31.40       49.97     22.87 o 
 -10  16   6        7.46       27.33     19.33 o 
  -9  16   6        0.04       20.78     16.67 o 
  -8  16   6      222.86      217.31     18.60 o 
  -7  16   6      307.54      281.25     18.49 o 
  -6  16   6       83.36       81.09     12.04 o 
  -5  16   6     2493.90     2353.44     44.89 o 
  -4  16   6      368.43      361.34     13.74 o 
  -3  16   6       90.98      117.07      7.60 o 
  -2  16   6       28.80       26.99      4.84 o 
  -1  16   6      952.08      967.80     15.54 o 
   0  16   6      207.99      174.55      8.63 o 
   1  16   6      903.07      897.78     18.55 o 
   2  16   6      459.31      485.15     14.22 o 
   3  16   6      156.31      161.58     10.76 o 
   4  16   6       21.30        8.67      7.44 o 
   5  16   6        0.58       -3.75      9.24 o 
   6  16   6      554.37      488.37     23.60 o 
   7  16   6       34.74       24.70     11.88 o 
   8  16   6        9.14        6.69     10.80 o 
   9  16   6      135.89      206.66     26.41 o 
  10  16   6       73.93       70.49     28.89 o 
 -10  17   6      129.85      111.95     25.64 o 
  -9  17   6      111.64      126.23     24.99 o 
  -8  17   6       13.66       15.02     12.50 o 
  -7  17   6      977.62      979.05     30.52 o 
  -6  17   6       26.92       27.28     10.34 o 
  -5  17   6      212.43      218.98     16.53 o 
  -4  17   6        6.75        4.39      9.78 o 
  -3  17   6      296.42      321.65     10.89 o 
  -2  17   6      721.92      761.09     14.88 o 
  -1  17   6      557.11      571.96     11.76 o 
   0  17   6      303.52      308.37     11.19 o 
   1  17   6       21.01       18.78      5.36 o 
   2  17   6     2199.42     2277.62     39.47 o 
   3  17   6     1188.68     1210.41     32.15 o 
   4  17   6      887.78      865.32     28.03 o 
   5  17   6      368.02      312.24     19.08 o 
   6  17   6      497.54      543.50     24.88 o 
   7  17   6        6.90        6.52      9.92 o 
   8  17   6        7.98        2.27     10.51 o 
   9  17   6       79.45       74.08     19.21 o 
  10  17   6      138.06      228.82     36.70 o 
 -10  18   6        1.02       22.42     21.86 o 
  -9  18   6       86.70       92.13     23.17 o 
  -8  18   6        2.40        7.71     12.17 o 
  -7  18   6      393.36      430.52     28.18 o 
  -6  18   6      343.56      331.54     24.95 o 
  -5  18   6      471.40      448.65     22.81 o 
  -4  18   6      161.96      192.47     12.02 o 
  -3  18   6      356.30      380.58     13.46 o 
  -2  18   6      347.98      369.87     10.94 o 
  -1  18   6      191.07      165.86      8.96 o 
   0  18   6      177.52      296.61     11.36 o 
   1  18   6        0.71        0.63      4.82 o 
   2  18   6      561.04      566.79     19.46 o 
   3  18   6      260.86      289.51     17.00 o 
   4  18   6      572.99      552.21     23.22 o 
   5  18   6      112.33      109.73     13.72 o 
   6  18   6       53.50       19.43      9.98 o 
   7  18   6      145.97      149.22     18.61 o 
   8  18   6      166.72      140.95     19.72 o 
   9  18   6       10.60       -0.40     18.35 o 
 -10  19   6       49.44      134.54     26.74 o 
  -9  19   6       38.13       69.95     22.26 o 
  -8  19   6      402.00      367.91     26.32 o 
  -7  19   6       67.74      115.51     20.74 o 
  -6  19   6      281.16      300.24     21.20 o 
  -5  19   6       87.58       83.54     11.70 o 
  -4  19   6     1110.63     1116.33     25.69 o 
  -3  19   6       10.37        7.09      7.75 o 
  -2  19   6      398.36      398.98     13.17 o 
  -1  19   6        8.29        5.75      5.18 o 
   0  19   6      271.99      303.63     11.84 o 
   1  19   6      945.32      870.22     30.99 o 
   2  19   6       87.48       84.50     12.51 o 
   3  19   6      249.08      252.84     17.70 o 
   4  19   6      658.26      668.99     25.78 o 
   5  19   6       26.01        9.64      9.30 o 
   6  19   6      112.87      132.66     16.78 o 
   7  19   6      377.27      393.11     27.10 o 
   8  19   6       55.53       47.80     15.48 o 
   9  19   6        0.01        4.92     14.62 o 
 -10  20   6      102.41      137.01     74.19 o 
  -9  20   6        1.09       19.91     17.67 o 
  -8  20   6      105.52      107.32     17.74 o 
  -7  20   6       19.59       26.13     13.36 o 
  -6  20   6     1178.85     1160.87     37.94 o 
  -5  20   6     1508.85     1386.59     34.57 o 
  -4  20   6      187.43      218.16     13.30 o 
  -3  20   6     1884.59     1763.82     41.33 o 
  -2  20   6        1.21       11.12      8.57 o 
  -1  20   6        5.82       -1.44      8.21 o 
   0  20   6        9.21       -2.30      6.33 o 
   1  20   6       63.89       66.94     10.03 o 
   2  20   6      258.43      266.61     16.66 o 
   3  20   6      492.87      489.79     21.54 o 
   4  20   6       13.25        8.69      8.89 o 
   5  20   6      100.02       99.84     13.91 o 
   6  20   6       91.57       65.13     24.37 o 
   7  20   6      439.38      396.16     47.16 o 
   8  20   6       43.52       71.97     17.51 o 
   9  20   6       44.40       31.11     16.13 o 
 -10  21   6       49.58       55.44     22.14 o 
  -9  21   6       97.31       96.84     24.85 o 
  -8  21   6        0.78       18.16     14.26 o 
  -7  21   6       74.95       84.95     17.43 o 
  -6  21   6      166.08      199.09     16.86 o 
  -5  21   6       30.27       22.73     10.17 o 
  -4  21   6      154.38      147.58     13.22 o 
  -3  21   6       11.58       56.43     11.10 o 
  -2  21   6      519.43      523.10     19.99 o 
  -1  21   6      616.67      561.86     19.29 o 
   0  21   6      188.36      280.36     22.43 o 
   1  21   6       93.91       97.13     11.31 o 
   2  21   6       46.75       49.92     10.65 o 
   3  21   6      173.12      217.34     18.94 o 
   4  21   6       49.80       36.14     11.02 o 
   5  21   6      660.04      637.39     37.40 o 
   6  21   6      746.25      788.65     36.93 o 
   7  21   6       34.56       34.18     13.63 o 
   8  21   6       10.35        9.76     19.23 o 
   9  21   6        5.04        8.41     17.96 o 
  -9  22   6       15.52       31.85     19.00 o 
  -8  22   6        1.58       -4.71     12.47 o 
  -7  22   6      358.58      334.42     25.95 o 
  -6  22   6      129.22      163.42     17.23 o 
  -5  22   6       65.89       53.25     14.36 o 
  -4  22   6      303.39      308.03     20.78 o 
  -3  22   6      809.37      745.70     24.58 o 
  -2  22   6      440.72      419.93     18.78 o 
  -1  22   6      157.00      166.33     12.52 o 
   0  22   6     2096.02     2063.50     40.30 o 
   1  22   6     1867.20     1804.46     41.29 o 
   2  22   6      403.44      416.29     20.57 o 
   3  22   6      949.98      924.65     30.29 o 
   4  22   6       24.10       17.77      9.12 o 
   5  22   6       29.69       45.10     13.22 o 
   6  22   6        2.14        5.83     14.45 o 
   7  22   6       36.91       19.49     15.10 o 
   8  22   6        5.36       18.72     13.48 o 
   9  22   6       51.79       66.44     24.99 o 
  -9  23   6       57.55      113.23     35.92 o 
  -8  23   6       31.73       35.82     15.16 o 
  -7  23   6      154.32      149.45     26.19 o 
  -6  23   6      492.26      507.04     37.55 o 
  -5  23   6        7.21       -1.41     11.69 o 
  -4  23   6      342.34      336.46     22.36 o 
  -3  23   6        0.20        2.06      9.63 o 
  -2  23   6       85.74       79.49     11.65 o 
  -1  23   6      507.37      468.55     21.84 o 
   0  23   6     1087.41     1079.19     28.28 o 
   1  23   6     1439.33     1376.04     36.05 o 
   2  23   6       68.19       87.93     15.67 o 
   3  23   6     1106.57     1099.61     33.62 o 
   4  23   6        0.34       -6.48      9.02 o 
   5  23   6      164.62      182.55     22.78 o 
   6  23   6      214.21      211.66     21.87 o 
   7  23   6       70.69       73.71     28.64 o 
   8  23   6       20.86       26.46     19.13 o 
  -8  24   6       17.53       26.55     31.24 o 
  -7  24   6      150.11      162.17     25.64 o 
  -6  24   6       13.01       50.59     20.90 o 
  -5  24   6       19.31        3.67     15.15 o 
  -4  24   6       99.41       66.58     14.84 o 
  -3  24   6      450.25      446.74     25.77 o 
  -2  24   6       84.79       90.26     12.08 o 
  -1  24   6      229.13      198.53     16.56 o 
   0  24   6      283.45      324.29     16.68 o 
   1  24   6      302.74      307.76     18.06 o 
   2  24   6      667.28      669.74     25.94 o 
   3  24   6       18.37       30.01     10.34 o 
   4  24   6       27.04       -3.13     12.88 o 
   5  24   6       32.54       33.03     12.98 o 
   6  24   6      477.29      471.11     32.06 o 
   7  24   6       31.74       45.38     15.35 o 
   8  24   6        9.24       28.23     16.30 o 
  -8  25   6        0.09       -2.34     31.24 o 
  -7  25   6       18.05       82.77     32.80 o 
  -6  25   6       10.76      -17.89     17.89 o 
  -5  25   6       56.72       35.29     40.22 o 
  -4  25   6      597.98      593.60     28.72 o 
  -3  25   6      270.62      276.97     17.92 o 
  -2  25   6      223.75      208.66     21.88 o 
  -1  25   6      156.09      147.21     15.62 o 
   0  25   6      414.67      417.63     19.07 o 
   1  25   6      116.82      118.77     13.92 o 
   2  25   6        1.22        6.81      8.50 o 
   3  25   6       98.93      117.42     16.07 o 
   4  25   6      314.99      390.26     25.63 o 
   5  25   6      111.73      124.74     18.23 o 
   6  25   6       91.33       57.69     16.16 o 
   7  25   6       18.21        4.27     12.61 o 
   8  25   6        5.73       11.76     15.20 o 
  -8  26   6       16.23       32.02     33.58 o 
  -7  26   6      140.12      129.64     39.83 o 
  -6  26   6       54.01       39.83     32.02 o 
  -5  26   6      142.71      158.74     26.68 o 
  -4  26   6      738.92      692.04     57.03 o 
  -3  26   6        2.53        1.55     10.81 o 
  -2  26   6       45.89       31.58     11.32 o 
  -1  26   6        3.76        7.36     10.86 o 
   0  26   6      375.40      358.07     18.23 o 
   1  26   6       15.63       21.56     11.16 o 
   2  26   6      265.14      238.56     20.46 o 
   3  26   6       18.02       -2.50      8.93 o 
   4  26   6      314.69      287.26     23.24 o 
   5  26   6      121.89      142.45     28.09 o 
   6  26   6      284.90      365.54     49.89 o 
   7  26   6        5.94       18.10     14.22 o 
   8  26   6        3.97       -8.59     23.43 o 
  -8  27   6       17.98       46.07     35.92 o 
  -7  27   6      125.92      131.20     41.39 o 
  -6  27   6        2.16       -3.90     29.67 o 
  -5  27   6       46.68       57.79     36.70 o 
  -4  27   6      720.41      724.50     43.94 o 
  -3  27   6      417.08      430.97     27.81 o 
  -2  27   6        0.92       -5.21     10.20 o 
  -1  27   6      119.29      101.40     15.92 o 
   0  27   6       26.06       26.87      9.38 o 
   1  27   6        4.93       14.02      9.55 o 
   2  27   6       89.26       78.12     22.83 o 
   3  27   6       50.66       28.87     12.20 o 
   4  27   6       19.98       17.69     11.82 o 
   5  27   6        0.00       17.91     11.89 o 
   6  27   6      181.08      207.66     23.29 o 
   7  27   6      265.53      312.93     27.79 o 
  -8  28   6       44.49       65.60     41.39 o 
  -7  28   6        2.80       14.84     32.80 o 
  -6  28   6        3.72       13.28     32.80 o 
  -5  28   6      104.54      121.83     39.83 o 
  -4  28   6      359.95      306.96     49.99 o 
  -3  28   6      417.51      435.92     28.51 o 
  -2  28   6      398.60      339.26     25.82 o 
  -1  28   6       23.68       38.30     18.78 o 
   0  28   6        8.11       19.56     10.82 o 
   1  28   6      324.92      311.55     20.17 o 
   2  28   6      153.56      156.25     27.99 o 
   3  28   6        7.61       -0.04      9.37 o 
   4  28   6        0.00        8.62     10.47 o 
   5  28   6      282.51      318.11     26.09 o 
   6  28   6        6.19        2.39     12.95 o 
   7  28   6       10.86       32.89     15.71 o 
  -7  29   6       10.32       44.51     39.04 o 
  -6  29   6       39.01       39.05     38.26 o 
  -5  29   6       62.85       20.30     34.36 o 
  -4  29   6      378.31      346.01     53.89 o 
  -3  29   6      212.62      178.85     47.64 o 
  -2  29   6      129.07      124.63     20.17 o 
  -1  29   6        0.15        0.67     18.32 o 
   0  29   6      102.59      116.12     16.34 o 
   1  29   6      432.33      442.44     34.32 o 
   2  29   6        1.19        7.30     14.97 o 
   3  29   6      176.44      143.19     18.89 o 
   4  29   6        0.88       -5.17     11.20 o 
   5  29   6       66.15       72.36     16.78 o 
   6  29   6      354.90      396.87     29.90 o 
   7  29   6       17.14       22.30     37.87 o 
  -7  30   6        4.98       58.57     40.61 o 
  -6  30   6      111.20      129.64     42.95 o 
  -5  30   6       90.57      149.94     44.51 o 
  -4  30   6       60.12       91.37     40.61 o 
  -3  30   6       82.90      157.75     45.29 o 
  -2  30   6       22.93       18.36     22.65 o 
  -1  30   6       49.93       33.20     26.16 o 
   0  30   6       38.33       60.72     14.31 o 
   1  30   6        0.90       -9.55      9.55 o 
   2  30   6       18.15        8.66     11.40 o 
   3  30   6       10.38        4.36     12.44 o 
   4  30   6      298.01      342.39     26.79 o 
   5  30   6      134.30      156.68     21.27 o 
   6  30   6        4.30       11.83     13.73 o 
  -7  31   6       14.20       35.92     38.26 o 
  -6  31   6       19.28       28.89     38.26 o 
  -5  31   6       32.85       22.65     37.48 o 
  -4  31   6       17.33      -10.15     38.26 o 
  -3  31   6      159.35      106.99     42.95 o 
  -2  31   6      123.55       98.52     26.57 o 
  -1  31   6       96.49      110.71     48.03 o 
   0  31   6       70.11       63.93     23.11 o 
   1  31   6       56.56       74.19     21.50 o 
   2  31   6      176.73      222.90     29.38 o 
   3  31   6        0.95       24.22     12.91 o 
   4  31   6       15.94       41.33     14.88 o 
   5  31   6      279.86      265.55     30.74 o 
   6  31   6       14.22       20.84     27.33 o 
  -6  32   6       69.11      110.11     49.20 o 
  -5  32   6        2.65      -13.28     39.04 o 
  -4  32   6       47.63       88.24     47.64 o 
  -3  32   6       32.49       -2.34     39.05 o 
  -2  32   6       68.25       48.42     24.76 o 
  -1  32   6       74.81       83.69     36.31 o 
   0  32   6       81.60       51.16     25.77 o 
   1  32   6        3.86       29.70     26.16 o 
   2  32   6        1.72        8.03     20.30 o 
   3  32   6       56.25       43.58     21.18 o 
   4  32   6       16.93       -1.31     28.47 o 
   5  32   6        0.15       -1.18     13.66 o 
  -6  33   6       81.81       65.60     45.29 o 
  -5  33   6       14.88       57.01     42.95 o 
  -4  33   6       48.74       83.56     45.29 o 
  -3  33   6      232.77      205.40     55.45 o 
  -2  33   6        1.71      -10.44     23.54 o 
  -1  33   6      211.57      256.72     34.90 o 
   0  33   6        2.39        1.79     23.43 o 
   1  33   6       23.35       18.14     19.49 o 
   2  33   6       85.49      121.29     26.12 o 
   3  33   6        9.88       15.42     44.12 o 
   4  33   6      182.09      218.10     32.35 o 
   5  33   6       74.34      131.98     52.32 o 
  -5  34   6      112.19      142.91     51.54 o 
  -4  34   6        3.80      -36.70     36.70 o 
  -3  34   6        1.93      -36.70     40.61 o 
  -2  34   6      122.31       87.25     41.39 o 
  -1  34   6        5.78       25.05     24.53 o 
   0  34   6        6.73       18.88     21.64 o 
   1  34   6       73.67       82.73     42.56 o 
   2  34   6       95.69      106.91     26.96 o 
   3  34   6       53.23       35.78     21.79 o 
   4  34   6       74.28      172.91     30.39 o 
  -4  35   6      207.84      248.35     60.13 o 
  -3  35   6       79.02       79.65     49.98 o 
  -2  35   6        0.00        4.69     42.95 o 
  -1  35   6       23.16       15.01     25.14 o 
   0  35   6       22.12       -7.55     22.22 o 
   1  35   6       20.98       15.08     23.29 o 
   2  35   6        0.16       34.69     35.92 o 
   3  35   6       26.70        4.00     24.21 o 
  -3  36   6        1.79       30.45     46.07 o 
  -2  36   6      112.04      102.30     53.10 o 
  -1  36   6        0.72        5.21     26.83 o 
   0  36   6       33.21       37.22     26.81 o 
   1  36   6       33.71       98.72     48.03 o 
   2  36   6       50.44       18.63     23.51 o 
  -1  37   6        1.57       56.22     39.04 o 
   0  37   6       25.65       18.71     28.01 o 
   1  37   6       15.69       42.32     27.42 o 
 -11   0   7        0.98       16.40     21.86 o 
  -9   0   7      133.50      141.34     25.71 o 
  -7   0   7       64.15       46.10     17.64 o 
  -5   0   7     2482.38     2457.77     79.99 o 
  -3   0   7     2772.95     2620.17     48.46 o 
  -1   0   7     2510.96     2380.83     55.68 o 
   1   0   7     7903.88     7688.55    149.76 o 
   3   0   7     2299.88     2400.28     51.07 o 
   5   0   7      975.25      967.02     26.69 o 
   7   0   7      139.56      126.96     16.73 o 
   9   0   7      182.41      224.47     23.49 o 
  11   0   7       32.33       42.95     31.24 o 
 -11   1   7       50.52       53.78     20.70 o 
 -10   1   7       47.64       32.13     26.55 o 
  -9   1   7       59.35       52.82     14.34 o 
  -8   1   7     1924.06     1742.85     57.34 o 
  -7   1   7      757.52      649.60     27.52 o 
  -6   1   7       28.34       23.07      9.80 o 
  -5   1   7       18.47       13.09      6.43 o 
  -4   1   7       47.11       93.62      4.65 o 
  -3   1   7      191.24      228.17     13.10 o 
  -2   1   7        4.43        1.29      5.22 o 
  -1   1   7     2150.59     2147.56     41.90 o 
   0   1   7     3079.94     3019.02     58.87 o 
   1   1   7    22510.79    23600.96    266.69 o 
   2   1   7     4353.12     4395.61     50.19 o 
   3   1   7      256.67      229.08     11.56 o 
   4   1   7      716.65      801.90     13.68 o 
   5   1   7      236.70      239.09      9.93 o 
   6   1   7      307.98      297.01     14.97 o 
   7   1   7      247.31      252.21     14.61 o 
   8   1   7      445.16      370.94     32.30 o 
   9   1   7       60.78       45.23     10.00 o 
  10   1   7       66.75       98.68     15.59 o 
  11   1   7       83.39       92.69     53.88 o 
 -11   2   7        1.09        3.71     17.18 o 
 -10   2   7        2.18        2.71     14.07 o 
  -9   2   7       34.33       20.15     12.45 o 
  -8   2   7       92.24       73.19     14.65 o 
  -7   2   7      639.31      633.33     27.29 o 
  -6   2   7      837.19      837.00     21.94 o 
  -5   2   7        1.27       -1.52      7.74 o 
  -4   2   7       46.56       33.08      5.27 o 
  -3   2   7     7029.72     7113.89     79.42 o 
  -2   2   7     9578.37     9583.85    102.70 o 
  -1   2   7     2808.35     3060.30     55.07 o 
   0   2   7     3667.74     3795.54     57.22 o 
   1   2   7       15.60       13.30      3.48 o 
   2   2   7      992.53     1015.91     15.75 o 
   3   2   7     1548.55     1610.71     25.40 o 
   4   2   7     1194.77     1242.91     18.86 o 
   5   2   7       57.76       68.83      6.62 o 
   6   2   7     3568.38     3448.87     53.49 o 
   7   2   7      142.05      127.67     11.57 o 
   8   2   7      100.31       88.59     11.52 o 
   9   2   7      258.76      256.24     23.27 o 
  10   2   7        4.59       -7.80      7.80 o 
  11   2   7       18.29        7.81     12.74 o 
 -11   3   7        4.08       -8.81     15.34 o 
 -10   3   7        6.71       29.54     17.39 o 
  -9   3   7      171.20      147.24     25.15 o 
  -8   3   7       45.92       60.74     14.03 o 
  -7   3   7      129.65      148.27     15.76 o 
  -6   3   7       65.44       76.54      9.66 o 
  -5   3   7       23.42       31.19      7.73 o 
  -4   3   7     1775.35     1848.66     28.58 o 
  -3   3   7       74.88       75.42      4.31 o 
  -2   3   7      319.48      278.16      7.70 o 
  -1   3   7      142.08      166.69      8.65 o 
   0   3   7     1538.36     1506.19     25.36 o 
   1   3   7      523.36      496.91     14.62 o 
   2   3   7     8485.88     8890.43     91.06 o 
   3   3   7        4.15        5.61      3.25 o 
   4   3   7       20.56       41.93      4.79 o 
   5   3   7        4.18        7.73      5.26 o 
   6   3   7     1407.16     1413.69     30.56 o 
   7   3   7      150.28      105.30     10.84 o 
   8   3   7      146.77      137.80     23.32 o 
   9   3   7      129.09      126.10     14.10 o 
  10   3   7       22.72        0.81     11.40 o 
  11   3   7       94.93      114.32     20.34 o 
 -11   4   7        2.14        0.12     20.30 o 
 -10   4   7       24.19       48.06     20.15 o 
  -9   4   7      269.21      261.19     22.75 o 
  -8   4   7        4.29       -1.91     10.26 o 
  -7   4   7      539.93      459.76     37.66 o 
  -6   4   7       35.73       33.11      8.69 o 
  -5   4   7      158.55      157.20     10.87 o 
  -4   4   7     1412.71     1376.39     23.76 o 
  -3   4   7     4169.82     4145.68     45.41 o 
  -2   4   7       97.25       93.44      5.21 o 
  -1   4   7      268.63      266.65     16.07 o 
   0   4   7      733.60      706.82     13.55 o 
   1   4   7      837.76      776.74     15.23 o 
   2   4   7      209.89      262.29      8.07 o 
   3   4   7        0.78       -1.34      2.79 o 
   4   4   7     1086.71     1062.70     17.29 o 
   5   4   7        9.71       10.82      6.96 o 
   6   4   7      524.37      527.20     20.55 o 
   7   4   7      751.61      748.63     23.05 o 
   8   4   7       19.28        5.32      7.02 o 
   9   4   7        0.01       -1.85      7.87 o 
  10   4   7       46.96       29.96     13.23 o 
  11   4   7        0.91       -0.85     11.80 o 
 -11   5   7        2.09        5.61     30.45 o 
 -10   5   7      191.22      178.41     28.10 o 
  -9   5   7       24.77       19.58     12.31 o 
  -8   5   7       74.03      103.76     15.60 o 
  -7   5   7      926.27      901.97     32.11 o 
  -6   5   7        7.97        3.46      8.21 o 
  -5   5   7     1039.02     1078.36     25.76 o 
  -4   5   7     1458.60     1316.39     26.94 o 
  -3   5   7     1562.55     1526.07     20.78 o 
  -2   5   7     4286.22     4495.98     48.92 o 
  -1   5   7     1209.75     1190.55     19.32 o 
   0   5   7      870.87      872.65     17.70 o 
   1   5   7     4248.75     4340.07     44.18 o 
   2   5   7        2.31        1.05      2.85 o 
   3   5   7      356.36      395.18      8.84 o 
   4   5   7      424.40      433.67     10.88 o 
   5   5   7        9.12        6.87      4.98 o 
   6   5   7      382.69      393.27     19.04 o 
   7   5   7      113.46      101.15     11.19 o 
   8   5   7       27.13       23.55      8.35 o 
   9   5   7       56.73       76.81     14.24 o 
  10   5   7      339.74      382.57     21.97 o 
  11   5   7       78.74       51.15     23.74 o 
 -11   6   7        4.17        4.16     19.52 o 
 -10   6   7        0.01        2.77     25.38 o 
  -9   6   7      164.76      244.59     25.25 o 
  -8   6   7       15.45       23.34     11.12 o 
  -7   6   7      762.24      668.69     38.91 o 
  -6   6   7       14.04       15.97      8.16 o 
  -5   6   7       21.10       23.97     11.27 o 
  -4   6   7      788.89      777.36     20.47 o 
  -3   6   7       70.32       62.81      4.60 o 
  -2   6   7      215.07      256.98      7.92 o 
  -1   6   7     7461.80     7852.24     74.08 o 
   0   6   7       23.94       10.32      4.16 o 
   1   6   7      635.96      597.44     10.69 o 
   2   6   7      227.01      227.30      6.45 o 
   3   6   7        7.22        3.29      3.37 o 
   4   6   7       27.26       26.65      4.73 o 
   5   6   7        3.89       11.43      5.57 o 
   6   6   7      379.04      345.13     31.53 o 
   7   6   7       25.20       15.65      7.26 o 
   8   6   7       13.45       17.93      7.73 o 
   9   6   7      637.04      695.30     31.49 o 
  10   6   7       15.35       23.66     10.25 o 
 -11   7   7       45.29       40.10     20.10 o 
 -10   7   7      219.11      177.61     28.70 o 
  -9   7   7        0.12        0.04     10.85 o 
  -8   7   7      139.20      151.14     17.48 o 
  -7   7   7     1089.35     1121.00     35.70 o 
  -6   7   7      547.02      537.53     20.21 o 
  -5   7   7       85.05       74.33      9.06 o 
  -4   7   7        0.26        1.04      5.95 o 
  -3   7   7      332.73      312.25      8.90 o 
  -2   7   7     1127.55     1092.22     17.35 o 
  -1   7   7       70.52       69.44      4.57 o 
   0   7   7      837.68      966.59     14.54 o 
   1   7   7      652.90      669.97     11.82 o 
   2   7   7       95.94      104.64      5.14 o 
   3   7   7       78.22      101.45      6.02 o 
   4   7   7     2518.97     2556.13     29.83 o 
   5   7   7      788.41      798.81     21.77 o 
   6   7   7       36.21       30.47      9.08 o 
   7   7   7        6.88       11.19      7.13 o 
   8   7   7       33.40       54.88     10.08 o 
   9   7   7       23.12       10.54      8.99 o 
  10   7   7       68.35       70.52     13.48 o 
 -11   8   7       23.91       64.99     21.95 o 
 -10   8   7       29.27       28.84     17.44 o 
  -9   8   7        0.18        5.65     18.08 o 
  -8   8   7      409.93      441.02     37.43 o 
  -7   8   7       13.01       16.69      9.53 o 
  -6   8   7        2.82       -0.53      8.14 o 
  -5   8   7       36.40       32.05      7.93 o 
  -4   8   7      579.27      588.84     17.08 o 
  -3   8   7      864.43      898.62     14.07 o 
  -2   8   7     1366.28     1258.60     19.47 o 
  -1   8   7     1695.42     1714.79     22.74 o 
   0   8   7      729.20      790.49     13.29 o 
   1   8   7      512.91      577.68     10.23 o 
   2   8   7     1982.51     1985.93     26.17 o 
   3   8   7      458.41      484.35     14.32 o 
   4   8   7       55.24       78.03      6.12 o 
   5   8   7     1150.13     1103.98     30.25 o 
   6   8   7     4959.71     5014.40     84.65 o 
   7   8   7     1135.87     1038.82     32.99 o 
   8   8   7      119.34      157.09     13.68 o 
   9   8   7      124.93      125.23     13.98 o 
  10   8   7       93.30       93.33     13.68 o 
 -11   9   7        1.61       29.67     19.33 o 
 -10   9   7      115.90       78.65     30.07 o 
  -9   9   7      493.22      459.96     31.79 o 
  -8   9   7      226.28      226.94     19.82 o 
  -7   9   7      218.73      197.17     14.87 o 
  -6   9   7      580.15      627.93     22.07 o 
  -5   9   7      283.47      278.40     13.65 o 
  -4   9   7     6678.86     6994.24    123.28 o 
  -3   9   7        0.18        0.32      3.42 o 
  -2   9   7       52.39       67.30      5.22 o 
  -1   9   7     1382.70     1380.35     20.06 o 
   0   9   7        3.74        3.98      2.77 o 
   1   9   7       52.11       77.42      4.58 o 
   2   9   7       58.68       72.71      4.98 o 
   3   9   7      637.80      704.23     17.44 o 
   4   9   7       28.06       29.93      4.94 o 
   5   9   7      402.08      411.74     18.34 o 
   6   9   7      185.45      166.23     14.14 o 
   7   9   7       79.43       79.99     12.31 o 
   8   9   7      303.09      297.38     17.68 o 
   9   9   7      454.00      505.94     23.54 o 
  10   9   7        8.86       -6.05      9.99 o 
 -11  10   7        2.19       12.88     18.77 o 
 -10  10   7       60.18       54.87     20.90 o 
  -9  10   7       62.16       86.40     21.51 o 
  -8  10   7     1133.92     1044.02     73.09 o 
  -7  10   7        2.91        7.53      8.38 o 
  -6  10   7     1042.24      974.65     27.30 o 
  -5  10   7      162.37      167.17     16.54 o 
  -4  10   7      229.88      266.10     10.24 o 
  -3  10   7       76.50       62.48      4.44 o 
  -2  10   7     1399.87     1459.55     22.22 o 
  -1  10   7      945.03     1058.89     18.58 o 
   0  10   7        3.87        0.76      3.03 o 
   1  10   7     3902.28     3929.34     41.60 o 
   2  10   7      481.56      493.43     11.74 o 
   3  10   7      179.93      165.39      9.24 o 
   4  10   7      597.51      585.91     13.20 o 
   5  10   7        9.24       10.67      8.00 o 
   6  10   7      328.70      342.58     19.95 o 
   7  10   7      212.33      172.57     15.64 o 
   8  10   7      107.46      105.06     12.42 o 
   9  10   7        8.91       24.93     10.29 o 
  10  10   7        1.79      -12.76     12.76 o 
 -11  11   7       87.56      158.36     29.76 o 
 -10  11   7       36.54       36.17     20.10 o 
  -9  11   7      404.69      433.21     37.28 o 
  -8  11   7      335.96      349.49     35.62 o 
  -7  11   7     1092.38     1076.73     30.30 o 
  -6  11   7      418.04      412.75     19.06 o 
  -5  11   7      801.02      772.68     23.31 o 
  -4  11   7     1235.54     1316.09     22.76 o 
  -3  11   7      140.26      120.61      6.41 o 
  -2  11   7      363.78      385.94     10.84 o 
  -1  11   7      503.22      518.12     11.65 o 
   0  11   7     3803.62     3972.31     42.15 o 
   1  11   7     3326.18     3517.83     42.15 o 
   2  11   7      127.08      150.01      7.97 o 
   3  11   7        3.56        5.23      3.43 o 
   4  11   7     1285.32     1213.12     23.55 o 
   5  11   7        0.37       -5.00      5.50 o 
   6  11   7      443.08      426.52     20.43 o 
   7  11   7      484.21      447.94     22.35 o 
   8  11   7       79.75       53.58     17.58 o 
   9  11   7       20.83       31.10     11.57 o 
  10  11   7        1.32       15.28     21.86 o 
 -11  12   7       93.16       88.63     25.24 o 
 -10  12   7       13.84       16.79     17.12 o 
  -9  12   7      189.79      248.01     30.09 o 
  -8  12   7      109.88       79.28     15.17 o 
  -7  12   7       38.74       43.93     10.94 o 
  -6  12   7     1309.75     1258.67     31.68 o 
  -5  12   7       32.77       46.72     10.05 o 
  -4  12   7        3.33       -2.71      5.52 o 
  -3  12   7     2360.18     2472.73     31.00 o 
  -2  12   7        1.19        4.01      3.73 o 
  -1  12   7       43.28       48.26      4.91 o 
   0  12   7      789.23      757.20     13.27 o 
   1  12   7      100.36      102.36      5.78 o 
   2  12   7        8.02       11.34      3.43 o 
   3  12   7     1175.27     1220.97     18.46 o 
   4  12   7      138.83      126.21     10.77 o 
   5  12   7      263.96      258.57     14.21 o 
   6  12   7     1624.02     1448.10     37.70 o 
   7  12   7      363.91      365.80     20.55 o 
   8  12   7       13.88       16.43     11.25 o 
   9  12   7      286.61      319.92     23.08 o 
  10  12   7        0.16        8.04     13.71 o 
 -11  13   7      152.53      150.13     55.45 o 
 -10  13   7        0.01       43.66     19.11 o 
  -9  13   7      366.17      360.03     38.66 o 
  -8  13   7      285.12      282.88     25.86 o 
  -7  13   7      312.49      304.87     18.23 o 
  -6  13   7      521.59      505.39     21.11 o 
  -5  13   7     5962.28     5890.01     84.72 o 
  -4  13   7      563.34      524.41     15.14 o 
  -3  13   7      957.94      961.72     17.22 o 
  -2  13   7       88.16       88.84      5.71 o 
  -1  13   7      899.90      898.02     16.13 o 
   0  13   7      654.56      665.74     12.53 o 
   1  13   7     1539.82     1618.12     19.87 o 
   2  13   7       50.22       66.56      4.98 o 
   3  13   7       64.16       78.43      5.78 o 
   4  13   7       54.30       48.35      6.62 o 
   5  13   7     2232.22     2117.87     40.71 o 
   6  13   7       41.79       31.25      9.13 o 
   7  13   7       47.35       63.00     28.96 o 
   8  13   7       60.56       46.04     14.37 o 
   9  13   7     1209.45     1351.58     42.06 o 
  10  13   7       50.09       41.50     19.52 o 
 -11  14   7       27.75       33.77     20.23 o 
 -10  14   7       40.72       83.37     24.46 o 
  -9  14   7      118.19      141.05     25.94 o 
  -8  14   7        1.45        8.14     12.30 o 
  -7  14   7      161.62      217.68     16.48 o 
  -6  14   7      168.98      164.59     14.16 o 
  -5  14   7       36.68       15.03      8.90 o 
  -4  14   7       15.98       10.02      6.29 o 
  -3  14   7       20.24       17.80      5.38 o 
  -2  14   7     1308.31     1363.08     19.27 o 
  -1  14   7       57.42       50.44      4.39 o 
   0  14   7     1789.59     2000.26     23.11 o 
   1  14   7        2.06        9.19      7.02 o 
   2  14   7       12.57       16.65      2.98 o 
   3  14   7      771.59      815.58     16.45 o 
   4  14   7       15.05       22.28      6.07 o 
   5  14   7     1684.98     1547.20     39.76 o 
   6  14   7      217.70      193.22     20.88 o 
   7  14   7      115.70       96.52     16.45 o 
   8  14   7       40.66       18.27     17.74 o 
   9  14   7      189.57      236.46     24.49 o 
  10  14   7        0.03       10.74     14.54 o 
 -11  15   7        0.17       35.34     20.10 o 
 -10  15   7       87.23      139.22     27.61 o 
  -9  15   7        5.17       13.16     16.23 o 
  -8  15   7       93.74      138.89     20.90 o 
  -7  15   7     1302.17     1229.62     35.78 o 
  -6  15   7     1291.06     1279.85     33.15 o 
  -5  15   7      263.60      283.96     16.24 o 
  -4  15   7        1.32       -2.95      6.25 o 
  -3  15   7      328.60      342.95     11.08 o 
  -2  15   7      126.52      135.91      6.75 o 
  -1  15   7      176.53      172.59      8.31 o 
   0  15   7     1288.64     1325.02     22.58 o 
   1  15   7       74.22       77.61      6.12 o 
   2  15   7      333.65      342.15     10.82 o 
   3  15   7       40.06       30.32      7.23 o 
   4  15   7        0.15       -5.69      5.69 o 
   5  15   7      100.92      103.45     13.45 o 
   6  15   7       96.98       99.02     15.66 o 
   7  15   7      641.52      619.42     31.60 o 
   8  15   7      134.57      146.87     19.61 o 
   9  15   7        1.32       22.64     13.28 o 
  10  15   7        7.27       33.58     20.30 o 
 -10  16   7       45.92       88.08     33.58 o 
  -9  16   7       12.27        8.29     15.56 o 
  -8  16   7      637.20      602.12     40.60 o 
  -7  16   7      121.01      123.52     14.23 o 
  -6  16   7      314.64      315.67     20.37 o 
  -5  16   7      481.83      485.07     20.36 o 
  -4  16   7        0.90       -3.62      6.23 o 
  -3  16   7     1016.93     1082.24     28.45 o 
  -2  16   7        1.56       -0.15      4.07 o 
  -1  16   7       56.06       61.44      6.16 o 
   0  16   7      659.41      673.77     14.17 o 
   1  16   7       47.93       61.60      6.14 o 
   2  16   7      507.23      479.59     14.72 o 
   3  16   7      189.03      211.04     12.43 o 
   4  16   7      364.00      374.04     26.61 o 
   5  16   7      477.31      454.22     22.41 o 
   6  16   7      425.16      425.23     33.80 o 
   7  16   7      521.54      491.20     29.26 o 
   8  16   7       85.65      124.46     18.81 o 
   9  16   7       38.20       48.19     16.29 o 
 -10  17   7      136.74      165.89     64.43 o 
  -9  17   7      218.32      230.86     29.54 o 
  -8  17   7      101.82      107.58     22.46 o 
  -7  17   7      186.01      189.85     16.49 o 
  -6  17   7      358.62      357.78     19.05 o 
  -5  17   7       12.26        6.30      9.26 o 
  -4  17   7      815.87      780.29     23.89 o 
  -3  17   7      393.20      381.04     14.24 o 
  -2  17   7      556.01      538.78     17.66 o 
  -1  17   7        0.53       -4.07      4.07 o 
   0  17   7        2.93       -1.13      3.98 o 
   1  17   7     2043.04     2020.94     36.01 o 
   2  17   7     1897.71     1900.31     35.27 o 
   3  17   7      438.47      438.13     20.24 o 
   4  17   7      179.54      164.09     17.13 o 
   5  17   7       33.28       26.36      9.80 o 
   6  17   7       55.70       10.77     10.49 o 
   7  17   7      157.76      177.41     20.21 o 
   8  17   7      415.93      434.90     29.62 o 
   9  17   7      180.69      228.47     28.17 o 
 -10  18   7        7.88        0.16     17.19 o 
  -9  18   7      102.40      138.27     25.88 o 
  -8  18   7       30.39       33.13     16.30 o 
  -7  18   7        3.70       -1.90     10.77 o 
  -6  18   7      596.04      648.50     24.88 o 
  -5  18   7       44.15       51.41     12.04 o 
  -4  18   7       32.07       35.98      9.55 o 
  -3  18   7      220.28      240.50     12.34 o 
  -2  18   7       47.55       46.43      6.33 o 
  -1  18   7     1811.33     1787.15     32.02 o 
   0  18   7      372.91      402.53     14.53 o 
   1  18   7     1801.17     1690.50     46.88 o 
   2  18   7     3978.19     3796.13     66.87 o 
   3  18   7      143.22      157.12     13.48 o 
   4  18   7      912.70      854.32     29.04 o 
   5  18   7      273.31      307.98     27.92 o 
   6  18   7        0.84       -4.67      9.94 o 
   7  18   7      409.97      397.18     27.24 o 
   8  18   7       75.69       63.29     16.57 o 
   9  18   7        3.93       12.46     13.58 o 
 -10  19   7      425.90      486.73     43.29 o 
  -9  19   7        0.02       23.10     17.09 o 
  -8  19   7      181.55      206.81     22.09 o 
  -7  19   7       72.23       98.24     26.44 o 
  -6  19   7      352.30      350.03     28.89 o 
  -5  19   7     1265.66     1197.11     33.79 o 
  -4  19   7     1312.77     1276.84     31.51 o 
  -3  19   7      217.99      258.03     12.62 o 
  -2  19   7       23.33       20.78      8.31 o 
  -1  19   7      473.64      438.53     14.69 o 
   0  19   7      147.10      142.27     10.34 o 
   1  19   7      967.19      912.44     27.07 o 
   2  19   7      685.66      684.80     24.63 o 
   3  19   7      130.56      139.83     15.45 o 
   4  19   7      657.14      610.21     25.13 o 
   5  19   7      223.57      220.31     19.72 o 
   6  19   7        0.85        6.07     10.00 o 
   7  19   7      305.10      361.22     26.39 o 
   8  19   7       15.50       12.41     12.34 o 
   9  19   7       15.67        3.86     13.58 o 
 -10  20   7        1.82       41.50     21.76 o 
  -9  20   7       17.24       10.38     17.01 o 
  -8  20   7      155.17      185.42     21.56 o 
  -7  20   7      186.90      167.83     20.13 o 
  -6  20   7       20.66       14.70     10.68 o 
  -5  20   7      404.09      445.16     20.75 o 
  -4  20   7       90.99      112.04     15.19 o 
  -3  20   7       77.50       76.66     12.82 o 
  -2  20   7      118.04      116.24     11.78 o 
  -1  20   7     1262.76     1221.05     28.37 o 
   0  20   7      271.86      279.85     16.57 o 
   1  20   7     1968.00     1837.01     41.02 o 
   2  20   7     2014.94     1819.46     42.30 o 
   3  20   7      778.71      729.63     27.52 o 
   4  20   7     1650.32     1526.28     40.68 o 
   5  20   7        8.53        7.52      9.60 o 
   6  20   7      283.13      288.38     23.27 o 
   7  20   7      103.50      115.78     21.67 o 
   8  20   7       16.24       10.69     12.38 o 
   9  20   7       18.78       31.94     16.46 o 
 -10  21   7       22.71       28.20     23.04 o 
  -9  21   7       28.33       38.67     20.34 o 
  -8  21   7        5.54       14.70     14.55 o 
  -7  21   7        0.18       14.06     13.21 o 
  -6  21   7      156.93      200.54     18.31 o 
  -5  21   7       47.98       57.99     14.47 o 
  -4  21   7       20.40       12.07     12.29 o 
  -3  21   7      221.84      203.73     17.56 o 
  -2  21   7      710.34      705.59     22.74 o 
  -1  21   7      152.78      161.23     16.44 o 
   0  21   7       10.57       92.16     13.25 o 
   1  21   7      623.44      563.38     24.95 o 
   2  21   7      685.57      566.24     23.44 o 
   3  21   7       58.27       42.24     12.85 o 
   4  21   7     1239.51     1263.28     48.01 o 
   5  21   7     1198.89     1122.01     41.12 o 
   6  21   7      426.24      429.25     27.80 o 
   7  21   7      277.66      292.35     25.31 o 
   8  21   7       10.33       12.07     12.93 o 
   9  21   7       14.40       10.01     15.00 o 
  -9  22   7        0.89      -15.67     15.67 o 
  -8  22   7        0.93       29.09     15.67 o 
  -7  22   7      123.54      131.36     25.67 o 
  -6  22   7       39.57       22.69     16.97 o 
  -5  22   7      289.66      328.35     23.08 o 
  -4  22   7       12.17        5.64     11.44 o 
  -3  22   7      583.59      626.65     23.20 o 
  -2  22   7     1433.18     1339.14     33.38 o 
  -1  22   7       54.73       56.31      9.58 o 
   0  22   7        0.94        3.67      7.53 o 
   1  22   7      663.39      637.47     23.79 o 
   2  22   7      607.65      610.19     31.22 o 
   3  22   7      650.64      633.93     25.72 o 
   4  22   7      396.80      402.82     25.14 o 
   5  22   7      145.00      121.91     17.65 o 
   6  22   7       43.94       30.88     18.31 o 
   7  22   7        0.36      -10.08     10.51 o 
   8  22   7       10.45       16.69     13.25 o 
  -9  23   7       25.81       51.54     31.24 o 
  -8  23   7        2.97       10.74     21.08 o 
  -7  23   7      183.97      165.20     27.46 o 
  -6  23   7      918.14      884.81     47.77 o 
  -5  23   7      128.82      111.26     20.64 o 
  -4  23   7       20.51       -0.65     14.99 o 
  -3  23   7     1412.98     1391.31     34.88 o 
  -2  23   7       57.25       45.18     10.82 o 
  -1  23   7     1084.14      973.61     30.46 o 
   0  23   7      934.94      898.74     25.85 o 
   1  23   7      830.71      859.92     28.07 o 
   2  23   7        0.32       -2.66      9.58 o 
   3  23   7      403.63      387.52     24.66 o 
   4  23   7      254.05      239.71     37.57 o 
   5  23   7      659.37      663.14     33.04 o 
   6  23   7       34.87       23.59     13.36 o 
   7  23   7       16.67       46.16     15.23 o 
   8  23   7      160.18      198.25     26.90 o 
  -8  24   7        0.04       23.54     20.79 o 
  -7  24   7        2.20       22.17     21.34 o 
  -6  24   7       24.00       78.62     34.75 o 
  -5  24   7       70.89       72.94     18.69 o 
  -4  24   7     1017.35     1026.30     42.09 o 
  -3  24   7     1169.41     1076.54     30.81 o 
  -2  24   7      187.19      209.18     15.48 o 
  -1  24   7      446.01      455.85     26.72 o 
   0  24   7       66.69      108.99     13.93 o 
   1  24   7      426.54      409.54     20.46 o 
   2  24   7      382.52      304.64     19.28 o 
   3  24   7      911.33      876.73     62.61 o 
   4  24   7       62.94       60.54     13.69 o 
   5  24   7       67.86       47.21     14.70 o 
   6  24   7        9.13       16.30     12.45 o 
   7  24   7       39.38       29.64     15.10 o 
   8  24   7      208.84      291.97     40.47 o 
  -8  25   7       56.03       90.59     39.05 o 
  -7  25   7      114.02      145.49     27.13 o 
  -6  25   7       51.81       95.69     33.97 o 
  -5  25   7        7.42        3.03     18.68 o 
  -4  25   7      224.73      237.73     35.05 o 
  -3  25   7       11.09       26.22     13.46 o 
  -2  25   7      172.14      158.86     17.20 o 
  -1  25   7      114.47      116.56     19.95 o 
   0  25   7       58.99       75.48     12.84 o 
   1  25   7      284.61      282.59     53.90 o 
   2  25   7        5.19       18.57     10.17 o 
   3  25   7       21.60       16.75     12.62 o 
   4  25   7       62.16       55.36     14.36 o 
   5  25   7      125.03      134.04     18.89 o 
   6  25   7      219.05      200.83     32.06 o 
   7  25   7      121.49      129.28     26.41 o 
   8  25   7       79.53       69.50     33.58 o 
  -8  26   7        0.16       21.08     33.58 o 
  -7  26   7        5.40       92.14     39.04 o 
  -6  26   7      155.24      199.86     28.96 o 
  -5  26   7       12.27       16.37     20.78 o 
  -4  26   7      182.11      185.86     28.71 o 
  -3  26   7        2.09       14.35     13.39 o 
  -2  26   7       89.54      119.40     15.52 o 
  -1  26   7       90.32      152.96     32.56 o 
   0  26   7      114.47      128.37     14.27 o 
   1  26   7       71.96       82.15     14.94 o 
   2  26   7      469.07      432.95     26.01 o 
   3  26   7        2.86        0.71      9.95 o 
   4  26   7       91.72       46.33     13.68 o 
   5  26   7      217.57      291.34     30.73 o 
   6  26   7       76.54       44.80     15.14 o 
   7  26   7        1.23       10.18     13.80 o 
  -8  27   7       37.40       38.26     38.26 o 
  -7  27   7        5.61       32.80     37.48 o 
  -6  27   7        2.70       67.94     36.70 o 
  -5  27   7       41.20       63.02     25.24 o 
  -4  27   7       24.66       40.74     22.65 o 
  -3  27   7      125.50      113.23     21.35 o 
  -2  27   7       36.28       58.06     14.17 o 
  -1  27   7       78.27       90.49     17.29 o 
   0  27   7     1242.27     1179.73     35.91 o 
   1  27   7       73.09       84.63     14.70 o 
   2  27   7      450.92      431.35     30.52 o 
   3  27   7       71.96       91.36     19.51 o 
   4  27   7      116.56      101.04     17.42 o 
   5  27   7      266.78      249.80     36.29 o 
   6  27   7       14.85       19.77     14.32 o 
   7  27   7       35.07        9.81     19.98 o 
  -8  28   7        1.06       24.21     39.83 o 
  -7  28   7       57.13       70.28     42.17 o 
  -6  28   7      137.22       95.28     40.61 o 
  -5  28   7        7.35        2.34     35.92 o 
  -4  28   7      279.25      242.88     31.90 o 
  -3  28   7       56.84       59.11     23.80 o 
  -2  28   7      192.51      206.33     19.81 o 
  -1  28   7       15.45       32.22     16.03 o 
   0  28   7       69.61      122.09     15.26 o 
   1  28   7      188.79      171.15     16.77 o 
   2  28   7       25.79       19.57     11.70 o 
   3  28   7       25.89       30.97     12.67 o 
   4  28   7       88.27       85.73     16.98 o 
   5  28   7       19.74       31.21     13.96 o 
   6  28   7       11.22       21.04     13.82 o 
   7  28   7        0.00       -9.14     20.19 o 
  -7  29   7       81.74      114.80     46.86 o 
  -6  29   7       41.33       39.05     38.26 o 
  -5  29   7      172.63      135.89     46.86 o 
  -4  29   7        5.46       17.96     35.92 o 
  -3  29   7       21.99       27.59     30.45 o 
  -2  29   7       86.10       51.48     17.32 o 
  -1  29   7        0.10       -4.87     24.99 o 
   0  29   7      264.70      253.20     35.93 o 
   1  29   7      349.73      355.13     39.46 o 
   2  29   7      254.66      267.61     23.11 o 
   3  29   7      159.45      184.71     20.74 o 
   4  29   7       16.06       20.92     12.92 o 
   5  29   7      152.83      146.64     21.24 o 
   6  29   7       12.64       19.62     14.77 o 
  -7  30   7       12.33       39.83     40.61 o 
  -6  30   7      218.65      317.86     59.35 o 
  -5  30   7      109.75       68.72     45.29 o 
  -4  30   7        6.15        5.47     39.83 o 
  -3  30   7        5.33       10.15     38.26 o 
  -2  30   7      469.69      466.34     39.13 o 
  -1  30   7       18.16       33.07     15.43 o 
   0  30   7       89.06       84.19     15.95 o 
   1  30   7      134.05      113.37     25.43 o 
   2  30   7       67.05       73.13     15.98 o 
   3  30   7       13.32       10.42     13.01 o 
   4  30   7        3.80       12.83     15.36 o 
   5  30   7       22.83        9.60     13.02 o 
   6  30   7       43.45       33.79     40.61 o 
  -6  31   7      338.99      410.04     66.39 o 
  -5  31   7      148.08      224.91     56.23 o 
  -4  31   7       12.06      -10.93     39.83 o 
  -3  31   7      384.93      273.37     59.36 o 
  -2  31   7      158.16      234.77     32.26 o 
  -1  31   7        2.71      -10.89     17.48 o 
   0  31   7      125.96       94.18     36.70 o 
   1  31   7       51.05       42.83     14.68 o 
   2  31   7       61.62       19.49     22.10 o 
   3  31   7       10.14        9.23     11.79 o 
   4  31   7       21.81       10.41     14.78 o 
   5  31   7       22.30       22.02     15.22 o 
  -6  32   7      221.39      370.96     67.16 o 
  -5  32   7       55.88       78.87     49.20 o 
  -4  32   7        6.83       -4.69     42.17 o 
  -3  32   7      109.38      100.74     49.20 o 
  -2  32   7        7.69       34.68     24.53 o 
  -1  32   7        0.56       19.20     23.43 o 
   0  32   7       12.03        5.90     18.01 o 
   1  32   7       21.04        9.44     18.23 o 
   2  32   7        0.00       24.40     18.47 o 
   3  32   7        6.98       13.95     20.09 o 
   4  32   7       11.71       10.51     23.66 o 
   5  32   7       19.28        3.78     20.57 o 
  -5  33   7       31.37       46.07     44.51 o 
  -4  33   7        6.58        8.59     43.73 o 
  -3  33   7       15.87       21.87     42.17 o 
  -2  33   7        1.91       21.08     41.39 o 
  -1  33   7        0.81        3.89     21.51 o 
   0  33   7        3.41       14.78     20.57 o 
   1  33   7       99.08       89.14     35.14 o 
   2  33   7      138.90      151.49     27.20 o 
   3  33   7        1.87      -24.48     58.18 o 
   4  33   7        1.83       34.20     20.18 o 
  -5  34   7        0.77      -41.39     41.39 o 
  -4  34   7      103.77      117.92     54.67 o 
  -3  34   7      188.26      162.44     53.11 o 
  -2  34   7       39.84       60.13     48.42 o 
  -1  34   7       46.03       87.40     27.08 o 
   0  34   7       57.59       72.21     26.12 o 
   1  34   7       59.27       80.92     26.16 o 
   2  34   7       26.29       55.76     23.51 o 
   3  34   7        0.11       12.28     29.28 o 
   4  34   7        1.36       35.14     44.51 o 
  -3  35   7       14.44        3.90     43.73 o 
  -2  35   7       75.67      -10.93     47.64 o 
  -1  35   7       65.80       83.79     35.92 o 
   0  35   7        2.68       14.71     21.79 o 
   1  35   7        1.91       -7.44     23.82 o 
   2  35   7      128.80      102.68     26.78 o 
   3  35   7       26.26       36.39     47.24 o 
  -2  36   7      276.29      291.31     66.39 o 
  -1  36   7        5.56       37.50     28.71 o 
   0  36   7       31.36       29.75     25.99 o 
   1  36   7        0.01       -2.34     22.30 o 
   2  36   7      125.87      116.93     28.23 o 
  -1  37   7       23.13       40.61     37.48 o 
   0  37   7       25.79       40.61     32.02 o 
 -10   0   8       47.44       -6.25     21.08 o 
  -8   0   8     1630.25     1374.54     60.48 o 
  -6   0   8      493.72      509.16     32.84 o 
  -4   0   8     1239.95     1340.11     31.22 o 
  -2   0   8      679.66      612.93     17.65 o 
   0   0   8      568.09      481.57     44.54 o 
   2   0   8      457.07      435.33     41.21 o 
   4   0   8     2025.92     1952.48     46.11 o 
   6   0   8     3361.43     3193.42     72.87 o 
   8   0   8      172.32      180.43     28.91 o 
  10   0   8      330.89      291.78     39.05 o 
 -11   1   8        4.12       34.18     17.79 o 
 -10   1   8       20.76       33.07     17.57 o 
  -9   1   8       31.35       16.16     18.74 o 
  -8   1   8      274.76      334.95     24.38 o 
  -7   1   8      290.67      307.52     20.45 o 
  -6   1   8        0.13       10.68      9.45 o 
  -5   1   8      165.08      151.97     10.67 o 
  -4   1   8     1086.68     1036.16     21.15 o 
  -3   1   8     1004.29      920.65     17.28 o 
  -2   1   8        6.29       22.47      7.72 o 
  -1   1   8      477.55      482.38     25.11 o 
   0   1   8     1638.12     1724.02     32.86 o 
   1   1   8        1.55       14.18      5.52 o 
   2   1   8     4829.13     4812.86     53.63 o 
   3   1   8      181.03      184.76     11.64 o 
   4   1   8     1045.31     1004.66     25.92 o 
   5   1   8      774.94      783.85     16.13 o 
   6   1   8      154.06      161.21     12.47 o 
   7   1   8      544.51      591.76     21.49 o 
   8   1   8      283.32      294.36     22.11 o 
   9   1   8      252.01      261.19     24.39 o 
  10   1   8        6.11       11.64     10.03 o 
 -11   2   8       24.44       53.32     20.96 o 
 -10   2   8       13.59       27.07     16.46 o 
  -9   2   8      244.32      277.41     44.52 o 
  -8   2   8        7.67       -9.75     10.26 o 
  -7   2   8      172.43      198.70     17.46 o 
  -6   2   8      423.14      419.36     21.27 o 
  -5   2   8      120.10      118.13      9.80 o 
  -4   2   8      247.13      244.07      8.12 o 
  -3   2   8     1484.94     1464.42     23.24 o 
  -2   2   8     1054.36      927.04     17.93 o 
  -1   2   8      167.75      148.61     11.55 o 
   0   2   8      547.49      556.41     19.75 o 
   1   2   8     8205.88     8218.57     91.66 o 
   2   2   8     3406.51     3633.08     39.96 o 
   3   2   8      191.49      176.75      8.97 o 
   4   2   8        1.83        7.74      8.20 o 
   5   2   8      287.37      273.91     10.79 o 
   6   2   8     1577.68     1475.46     32.24 o 
   7   2   8     1510.60     1343.66     32.23 o 
   8   2   8        0.83       -8.30      8.79 o 
   9   2   8        0.44        1.74      7.87 o 
  10   2   8       21.03       16.85     10.57 o 
 -11   3   8       23.88       17.07     19.13 o 
 -10   3   8        7.64        6.93     15.18 o 
  -9   3   8       21.36       21.22     28.89 o 
  -8   3   8      154.20      143.67     17.36 o 
  -7   3   8     1041.02      987.88     33.47 o 
  -6   3   8      268.17      268.55     17.92 o 
  -5   3   8      209.85      252.25     12.99 o 
  -4   3   8       59.10       69.51      8.07 o 
  -3   3   8     5459.58     5687.58     60.55 o 
  -2   3   8     2175.93     2167.63     27.02 o 
  -1   3   8     2433.41     2548.88     60.71 o 
   0   3   8       92.08       84.43      6.64 o 
   1   3   8        9.31       26.69      4.40 o 
   2   3   8      455.21      475.72     10.67 o 
   3   3   8       20.25       37.06      5.58 o 
   4   3   8      524.24      498.87     13.25 o 
   5   3   8      361.63      388.49     13.23 o 
   6   3   8       89.20       98.26     10.46 o 
   7   3   8      399.95      379.62     18.03 o 
   8   3   8       53.36       21.77      8.68 o 
   9   3   8       67.82       63.55     11.95 o 
  10   3   8        0.25       -4.75     16.01 o 
 -11   4   8       48.04       50.24     20.34 o 
 -10   4   8        8.18        6.82     15.18 o 
  -9   4   8      114.58       90.80     21.77 o 
  -8   4   8       16.53        3.48     10.81 o 
  -7   4   8     1146.71     1135.02     36.01 o 
  -6   4   8      293.95      302.29     15.12 o 
  -5   4   8       13.82       21.94      9.13 o 
  -4   4   8      213.43      174.23     10.99 o 
  -3   4   8     1207.11     1389.95     20.59 o 
  -2   4   8     1336.95     1321.20     19.17 o 
  -1   4   8     4066.71     4125.80     55.39 o 
   0   4   8      699.76      677.56     13.80 o 
   1   4   8     5568.31     5767.72     67.73 o 
   2   4   8      559.35      550.01     11.57 o 
   3   4   8       12.76        7.20      4.21 o 
   4   4   8       87.98      108.52      6.97 o 
   5   4   8      693.70      710.55     26.03 o 
   6   4   8        2.28        2.13      5.87 o 
   7   4   8       40.94       45.98      8.97 o 
   8   4   8        0.85        6.87      7.46 o 
   9   4   8        1.43       -7.80      7.80 o 
  10   4   8      401.37      460.80     24.41 o 
 -11   5   8       42.87       45.29     21.00 o 
 -10   5   8       15.53       36.88     22.26 o 
  -9   5   8        6.82        0.66     14.23 o 
  -8   5   8      420.59      392.37     24.62 o 
  -7   5   8        3.29        1.63     10.60 o 
  -6   5   8      127.71       99.61     11.20 o 
  -5   5   8      116.10      120.03     10.83 o 
  -4   5   8      161.94      113.33     12.11 o 
  -3   5   8      517.41      533.12     12.58 o 
  -2   5   8     3228.22     3273.14     38.20 o 
  -1   5   8      684.44      649.14     18.77 o 
   0   5   8      192.96      192.63      8.92 o 
   1   5   8     3383.33     3249.91     38.27 o 
   2   5   8      142.01      129.72      6.34 o 
   3   5   8      116.31      113.31      7.19 o 
   4   5   8       63.72       73.58      6.58 o 
   5   5   8        1.20       -6.33      6.33 o 
   6   5   8      221.54      234.05     29.65 o 
   7   5   8      223.34      207.72     14.60 o 
   8   5   8       33.12       44.38      9.83 o 
   9   5   8        3.19        2.48      7.82 o 
  10   5   8       44.58       40.14     15.98 o 
 -11   6   8        2.37       -0.55     17.09 o 
 -10   6   8      528.65      577.48    120.68 o 
  -9   6   8       30.02       42.77     17.79 o 
  -8   6   8      121.72      120.69     16.74 o 
  -7   6   8       91.81       87.79     14.61 o 
  -6   6   8        0.01       -4.09      7.94 o 
  -5   6   8      367.34      366.28     18.90 o 
  -4   6   8      484.33      479.77     16.75 o 
  -3   6   8       77.43       78.94      5.36 o 
  -2   6   8      741.58      728.13     13.69 o 
  -1   6   8      214.84      199.34      8.25 o 
   0   6   8     1246.91     1307.95     24.26 o 
   1   6   8     1388.22     1435.29     19.05 o 
   2   6   8       17.33       31.12      4.44 o 
   3   6   8     1411.14     1382.17     23.69 o 
   4   6   8        3.93       -3.80      3.80 o 
   5   6   8      179.41      190.03     11.23 o 
   6   6   8      212.18      203.94     15.89 o 
   7   6   8       36.29       35.80      8.95 o 
   8   6   8        1.09       -1.58      7.54 o 
   9   6   8      296.18      350.02     26.64 o 
  10   6   8        0.51        8.47      9.09 o 
 -11   7   8        5.82       34.36     20.43 o 
 -10   7   8      133.45      134.24     44.12 o 
  -9   7   8      397.13      421.24     36.70 o 
  -8   7   8      462.61      499.17     26.54 o 
  -7   7   8      298.09      295.30     20.64 o 
  -6   7   8       21.82        8.82     11.61 o 
  -5   7   8      193.46      195.51     11.92 o 
  -4   7   8      194.67      197.12     12.63 o 
  -3   7   8       89.71       98.93      6.17 o 
  -2   7   8      105.18      119.75      6.39 o 
  -1   7   8      588.00      591.19     11.16 o 
   0   7   8       42.58       36.24      3.56 o 
   1   7   8       92.91      110.34      5.35 o 
   2   7   8     3519.57     3646.64     52.95 o 
   3   7   8        5.87        4.47      3.72 o 
   4   7   8       28.84       20.60      5.28 o 
   5   7   8      468.71      492.91     16.48 o 
   6   7   8       11.39       27.32      8.91 o 
   7   7   8      121.94      107.22     13.17 o 
   8   7   8       60.91       59.49     10.94 o 
   9   7   8       34.57       38.44     10.82 o 
  10   7   8       49.20       63.59     12.91 o 
 -11   8   8       53.42       51.94     22.36 o 
 -10   8   8       79.35       86.24     22.87 o 
  -9   8   8       19.49       38.57     28.11 o 
  -8   8   8      373.29      376.48     24.39 o 
  -7   8   8      300.52      233.83     19.25 o 
  -6   8   8        0.52        2.51      8.49 o 
  -5   8   8       35.60       34.92      9.48 o 
  -4   8   8      818.64      858.24     17.16 o 
  -3   8   8     3343.96     3565.99     43.05 o 
  -2   8   8      239.40      274.24      8.98 o 
  -1   8   8      878.51      892.90     14.93 o 
   0   8   8      946.61      966.57     15.31 o 
   1   8   8       81.73       94.95      5.37 o 
   2   8   8        3.69        2.01      3.38 o 
   3   8   8      216.18      235.60      8.51 o 
   4   8   8       86.00      115.85      8.33 o 
   5   8   8       53.51       63.90      8.60 o 
   6   8   8     3346.14     3110.96     61.44 o 
   7   8   8      430.74      441.07     22.84 o 
   8   8   8      755.75      713.38     25.86 o 
   9   8   8        8.44       27.15      9.46 o 
  10   8   8       10.79        1.54     10.78 o 
 -11   9   8       43.33       72.48     31.63 o 
 -10   9   8      404.02      449.90     40.31 o 
  -9   9   8       64.07       49.54     18.20 o 
  -8   9   8      991.79      970.14     35.98 o 
  -7   9   8      274.84      297.12     23.24 o 
  -6   9   8      930.41      832.10     25.38 o 
  -5   9   8      520.61      517.66     19.53 o 
  -4   9   8        3.32       -0.28      5.34 o 
  -3   9   8     1113.48     1094.88     19.90 o 
  -2   9   8      213.29      262.46     14.03 o 
  -1   9   8      110.99      123.99      7.07 o 
   0   9   8       47.36       54.84      4.79 o 
   1   9   8      837.92      917.39     17.24 o 
   2   9   8       39.20       45.10      4.65 o 
   3   9   8       60.23       74.13      7.71 o 
   4   9   8     1346.67     1300.40     27.84 o 
   5   9   8     1748.01     1767.32     40.45 o 
   6   9   8       27.89       33.71      9.19 o 
   7   9   8      102.71       63.06     11.60 o 
   8   9   8       52.77       50.91     10.25 o 
   9   9   8       28.34       16.84     12.06 o 
  10   9   8       14.10       -0.75     10.50 o 
 -11  10   8       45.28       32.81     19.86 o 
 -10  10   8      199.79      231.98     32.22 o 
  -9  10   8       69.04      105.07     22.79 o 
  -8  10   8      178.45      206.73     22.40 o 
  -7  10   8     2195.57     2070.29     51.22 o 
  -6  10   8      143.32      101.44     12.72 o 
  -5  10   8      555.95      565.19     20.75 o 
  -4  10   8      701.09      709.09     13.86 o 
  -3  10   8      257.14      260.24      9.31 o 
  -2  10   8       17.86       25.82      4.70 o 
  -1  10   8       15.55       22.61      4.35 o 
   0  10   8        0.79       -1.05      3.40 o 
   1  10   8      934.47      931.08     14.53 o 
   2  10   8      151.27      170.71      6.98 o 
   3  10   8      999.53      999.55     17.88 o 
   4  10   8      812.61      818.39     24.91 o 
   5  10   8      589.48      589.89     26.57 o 
   6  10   8      361.64      357.71     19.35 o 
   7  10   8      148.85      139.33     14.69 o 
   8  10   8      149.30      113.35     12.99 o 
   9  10   8       40.51       55.82     13.14 o 
  10  10   8       62.11      101.77     18.94 o 
 -11  11   8       10.22       21.01     20.70 o 
 -10  11   8      103.47      186.56     71.85 o 
  -9  11   8       78.91       92.28     22.87 o 
  -8  11   8      134.91      161.80     22.68 o 
  -7  11   8       70.33       73.79     12.19 o 
  -6  11   8     1177.19     1092.13     29.91 o 
  -5  11   8     2621.02     2676.76     48.04 o 
  -4  11   8       92.00      119.92      9.68 o 
  -3  11   8      174.99      185.13      9.93 o 
  -2  11   8      917.42      956.45     17.77 o 
  -1  11   8      300.09      318.40     11.30 o 
   0  11   8     2045.75     2176.14     26.36 o 
   1  11   8      256.62      291.39      9.47 o 
   2  11   8      653.52      714.70     13.80 o 
   3  11   8        0.75       -3.42      3.74 o 
   4  11   8      164.36      153.79     10.78 o 
   5  11   8     2079.93     1994.22     39.45 o 
   6  11   8      699.90      664.35     43.87 o 
   7  11   8       50.86       54.47     11.40 o 
   8  11   8       12.81       18.28     11.85 o 
   9  11   8        2.81       -1.09      9.56 o 
  10  11   8        4.29        1.17     14.45 o 
 -11  12   8        2.93       12.18     17.64 o 
 -10  12   8      279.59      306.27     36.40 o 
  -9  12   8       89.27       77.38     23.04 o 
  -8  12   8      175.73      191.59     23.44 o 
  -7  12   8       57.75       63.13     12.01 o 
  -6  12   8     1420.99     1463.46     35.00 o 
  -5  12   8       10.15       18.23      9.11 o 
  -4  12   8      356.82      382.40     14.09 o 
  -3  12   8        1.26        0.70      4.49 o 
  -2  12   8     1600.41     1784.36     26.63 o 
  -1  12   8      354.57      371.57     11.45 o 
   0  12   8        7.60       10.53      3.84 o 
   1  12   8      395.70      374.74      9.79 o 
   2  12   8        3.03        6.07      3.32 o 
   3  12   8       34.30       25.05      5.42 o 
   4  12   8        1.09        8.93      6.83 o 
   5  12   8        3.76        5.67      6.42 o 
   6  12   8       19.02       12.73     10.45 o 
   7  12   8        0.67        3.90      9.94 o 
   8  12   8        1.27        4.74     10.25 o 
   9  12   8       50.08       21.95     11.62 o 
  10  12   8       26.13       30.85     36.31 o 
 -11  13   8        4.97       34.52     36.31 o 
 -10  13   8       43.91       29.14     19.32 o 
  -9  13   8      205.27      259.65     31.46 o 
  -8  13   8        0.56       38.92     17.15 o 
  -7  13   8        0.00        5.04      9.07 o 
  -6  13   8       44.75       62.26     11.51 o 
  -5  13   8        3.76       17.96     10.93 o 
  -4  13   8       23.63       21.24      7.13 o 
  -3  13   8       27.11       18.37      5.44 o 
  -2  13   8       60.03       86.65      6.83 o 
  -1  13   8      277.82      285.28     10.30 o 
   0  13   8      122.63      117.17      6.29 o 
   1  13   8        6.99        2.84      4.19 o 
   2  13   8       64.32       75.69      5.67 o 
   3  13   8      366.22      369.15     13.56 o 
   4  13   8      705.74      705.39     20.54 o 
   5  13   8     2197.59     2045.69     47.64 o 
   6  13   8      277.38      307.22     28.23 o 
   7  13   8        4.53       -4.23      9.76 o 
   8  13   8       36.37       25.96     19.65 o 
   9  13   8        3.15        7.66     10.98 o 
  10  13   8       36.50       10.93     20.30 o 
 -11  14   8       64.88       81.45     27.72 o 
 -10  14   8      373.51      444.96     66.39 o 
  -9  14   8        2.56        0.50     20.30 o 
  -8  14   8        4.56       -4.92     12.00 o 
  -7  14   8       57.09       54.38     11.90 o 
  -6  14   8       48.53       30.60     10.68 o 
  -5  14   8     1368.66     1321.94     33.06 o 
  -4  14   8       79.30       74.01      9.03 o 
  -3  14   8        2.02        5.34      4.44 o 
  -2  14   8       38.94       42.07      5.99 o 
  -1  14   8      508.57      561.74     13.01 o 
   0  14   8      494.37      497.41     11.37 o 
   1  14   8     1385.84     1348.27     20.15 o 
   2  14   8     1290.03     1271.99     26.15 o 
   3  14   8      577.43      556.57     21.64 o 
   4  14   8      383.85      363.77     26.68 o 
   5  14   8      216.26      202.02     16.53 o 
   6  14   8      141.05      130.21     17.39 o 
   7  14   8      157.54      145.54     18.79 o 
   8  14   8       61.92       93.78     18.16 o 
   9  14   8        8.04       13.93     15.44 o 
 -10  15   8       28.76       80.41     23.27 o 
  -9  15   8      180.56      177.09     38.66 o 
  -8  15   8        0.28       27.09     27.33 o 
  -7  15   8       59.32       65.07     14.52 o 
  -6  15   8      324.01      319.82     18.86 o 
  -5  15   8      248.73      201.99     15.07 o 
  -4  15   8       23.12       14.96      8.81 o 
  -3  15   8       73.71       77.07      7.46 o 
  -2  15   8      328.44      351.48     12.39 o 
  -1  15   8      330.24      319.84     10.22 o 
   0  15   8      985.07      987.07     19.27 o 
   1  15   8      293.70      310.17     11.42 o 
   2  15   8     2585.20     2451.28     48.26 o 
   3  15   8      107.39      115.05     13.53 o 
   4  15   8      253.41      244.47     16.71 o 
   5  15   8        3.30       -7.15      7.15 o 
   6  15   8       50.07       53.03     13.47 o 
   7  15   8        3.45        1.85     10.01 o 
   8  15   8      683.10      792.09     38.04 o 
   9  15   8      378.01      413.33     31.46 o 
 -10  16   8      114.93      133.01     30.46 o 
  -9  16   8       51.44       62.47     21.87 o 
  -8  16   8      167.65      160.46     26.94 o 
  -7  16   8      226.41      198.51     18.63 o 
  -6  16   8       13.57       13.59      9.47 o 
  -5  16   8       92.19       96.54     13.17 o 
  -4  16   8      657.73      664.15     37.12 o 
  -3  16   8      147.10      141.79      9.82 o 
  -2  16   8       98.17      103.50      8.01 o 
  -1  16   8      436.01      462.00     11.72 o 
   0  16   8     1816.51     1947.15     29.76 o 
   1  16   8       12.60       12.61      5.74 o 
   2  16   8       25.57       21.84      7.82 o 
   3  16   8      348.41      322.70     17.71 o 
   4  16   8      601.98      619.83     24.85 o 
   5  16   8      824.29      762.58     32.95 o 
   6  16   8      153.85      133.76     20.75 o 
   7  16   8       77.76       94.48     17.36 o 
   8  16   8       83.04      142.95     20.68 o 
   9  16   8      101.03      178.15     23.23 o 
 -10  17   8        6.54       25.78     21.47 o 
  -9  17   8      117.86      144.32     26.99 o 
  -8  17   8       31.71       26.54     25.38 o 
  -7  17   8        0.19        6.71     11.49 o 
  -6  17   8       37.97       20.05     10.66 o 
  -5  17   8      339.61      368.08     18.60 o 
  -4  17   8       58.61       61.84     10.61 o 
  -3  17   8        7.46       16.52      6.50 o 
  -2  17   8       39.96       38.70      5.86 o 
  -1  17   8       27.03       19.41      6.70 o 
   0  17   8      159.45      168.60     12.29 o 
   1  17   8       45.58       54.01     11.95 o 
   2  17   8      139.47      114.90     11.97 o 
   3  17   8        1.23       -3.31      9.02 o 
   4  17   8      348.60      347.39     19.39 o 
   5  17   8       73.09       58.41     18.74 o 
   6  17   8       40.63       13.38     23.35 o 
   7  17   8        0.06        4.77     10.43 o 
   8  17   8        3.98       21.03     13.31 o 
   9  17   8        0.24       -4.34     13.54 o 
 -10  18   8      270.07      274.66     35.62 o 
  -9  18   8       40.99       55.61     25.38 o 
  -8  18   8       75.19       68.34     20.05 o 
  -7  18   8       70.50       45.16     14.35 o 
  -6  18   8      660.32      601.93     36.87 o 
  -5  18   8      266.13      274.00     18.34 o 
  -4  18   8      906.08      853.47     35.30 o 
  -3  18   8     1395.01     1389.00     42.98 o 
  -2  18   8      477.02      492.66     15.51 o 
  -1  18   8      146.45      154.38     11.51 o 
   0  18   8      684.95      692.65     25.60 o 
   1  18   8       51.60       46.52      9.25 o 
   2  18   8       95.83      120.39     12.61 o 
   3  18   8      919.15      935.61     32.14 o 
   4  18   8       36.11       21.92     13.62 o 
   5  18   8       62.37       45.54     17.24 o 
   6  18   8      102.47       91.30     16.11 o 
   7  18   8        0.38       -9.31      9.64 o 
   8  18   8        3.20       19.91     12.93 o 
   9  18   8       44.59      107.78     34.60 o 
 -10  19   8      126.67      164.57     30.37 o 
  -9  19   8       62.57       63.26     22.56 o 
  -8  19   8      394.86      403.83     36.71 o 
  -7  19   8      206.08      145.71     18.10 o 
  -6  19   8     1159.60     1081.99     35.34 o 
  -5  19   8       34.36       34.36     10.99 o 
  -4  19   8       74.10       92.85     12.05 o 
  -3  19   8        7.52       22.45     10.29 o 
  -2  19   8        5.08       10.19      7.82 o 
  -1  19   8      149.30      138.24      9.07 o 
   0  19   8     2272.35     2156.38     68.19 o 
   1  19   8     1489.79     1367.55     34.57 o 
   2  19   8     1539.22     1500.76     47.31 o 
   3  19   8      981.78      872.75     29.12 o 
   4  19   8     1013.01     1045.60     52.36 o 
   5  19   8       11.16       -8.31      8.31 o 
   6  19   8       16.01       -4.23     10.41 o 
   7  19   8        0.58       11.65     11.23 o 
   8  19   8      127.57      154.97     37.65 o 
   9  19   8      114.83      115.29     21.42 o 
 -10  20   8        4.50       31.21     20.41 o 
  -9  20   8       53.80      138.10     27.54 o 
  -8  20   8       84.99      129.72     24.35 o 
  -7  20   8      112.75       97.72     17.85 o 
  -6  20   8      223.37      196.55     18.26 o 
  -5  20   8      795.83      782.27     31.65 o 
  -4  20   8       10.51        4.07     11.78 o 
  -3  20   8       27.31       38.52      9.77 o 
  -2  20   8      534.26      551.22     20.26 o 
  -1  20   8       10.96        1.75      6.48 o 
   0  20   8      587.03      569.27     21.83 o 
   1  20   8       41.38       34.39      9.32 o 
   2  20   8        6.44       18.84      9.55 o 
   3  20   8       56.56       46.06     10.72 o 
   4  20   8      309.59      310.29     23.62 o 
   5  20   8      472.98      462.73     27.41 o 
   6  20   8       35.98       15.13     17.37 o 
   7  20   8       30.62       29.46     14.22 o 
   8  20   8       12.45       11.63     12.57 o 
  -9  21   8       51.70       82.99     23.64 o 
  -8  21   8        0.03       16.00     21.86 o 
  -7  21   8        8.14        0.44     18.57 o 
  -6  21   8      182.03      154.20     22.19 o 
  -5  21   8      301.34      292.11     26.48 o 
  -4  21   8      239.17      245.00     20.03 o 
  -3  21   8      325.70      304.52     16.77 o 
  -2  21   8       65.89       82.84     11.17 o 
  -1  21   8        4.43       11.60      6.85 o 
   0  21   8      680.12      661.59     28.87 o 
   1  21   8       20.22       24.74     10.03 o 
   2  21   8      133.48      111.89     13.41 o 
   3  21   8      144.84      109.21     27.21 o 
   4  21   8       52.54       47.20     22.01 o 
   5  21   8      308.12      282.60     23.16 o 
   6  21   8       67.05       60.90     15.20 o 
   7  21   8      301.84      300.19     29.52 o 
   8  21   8       27.54       48.67     15.83 o 
  -9  22   8       18.40       37.48     31.24 o 
  -8  22   8       10.38       16.40     25.77 o 
  -7  22   8      361.96      356.46     35.07 o 
  -6  22   8       20.84       35.09     18.39 o 
  -5  22   8      168.24      135.99     21.37 o 
  -4  22   8       41.21       36.29     16.19 o 
  -3  22   8        1.64       -0.79     15.46 o 
  -2  22   8     1002.80      908.71     26.41 o 
  -1  22   8      130.19      112.35     11.50 o 
   0  22   8       40.85       47.50     12.62 o 
   1  22   8      100.03      105.38     20.40 o 
   2  22   8      707.34      684.75     26.05 o 
   3  22   8        6.36       -6.09      8.45 o 
   4  22   8     1151.57     1068.58     40.58 o 
   5  22   8       74.60       82.15     21.13 o 
   6  22   8      272.33      247.95     23.77 o 
   7  22   8       71.47      114.43     19.35 o 
   8  22   8       23.14       28.24     15.90 o 
  -9  23   8       15.00       35.14     31.24 o 
  -8  23   8       51.88       79.22     25.64 o 
  -7  23   8      115.90      138.88     27.88 o 
  -6  23   8       19.07       50.41     22.67 o 
  -5  23   8       18.39       -8.32     16.08 o 
  -4  23   8      139.77      150.76     22.09 o 
  -3  23   8      456.32      427.92     28.83 o 
  -2  23   8     1631.30     1648.53     37.09 o 
  -1  23   8      480.55      465.99     31.91 o 
   0  23   8       91.26       76.09     10.22 o 
   1  23   8      205.50      213.51     34.69 o 
   2  23   8       40.61       34.90     12.00 o 
   3  23   8      419.22      463.00     27.06 o 
   4  23   8       59.58       67.46     14.25 o 
   5  23   8       62.01       86.67     16.37 o 
   6  23   8       22.59       15.71     12.42 o 
   7  23   8       98.41      111.14     19.01 o 
   8  23   8      113.92      174.07     24.54 o 
  -9  24   8       10.84       25.77     29.67 o 
  -8  24   8        0.09       66.23     24.58 o 
  -7  24   8        4.36       14.45     31.63 o 
  -6  24   8      150.49      166.76     28.44 o 
  -5  24   8      149.11      148.18     23.79 o 
  -4  24   8        3.72      -14.64     14.64 o 
  -3  24   8      201.04      171.25     22.88 o 
  -2  24   8       24.55       25.67     11.36 o 
  -1  24   8      102.77      106.14     15.94 o 
   0  24   8      143.43      141.81     14.63 o 
   1  24   8      208.68      250.70     59.27 o 
   2  24   8       68.33       45.25     13.01 o 
   3  24   8      142.17      112.07     16.40 o 
   4  24   8      133.16      119.79     23.27 o 
   5  24   8      272.50      294.86     24.60 o 
   6  24   8        7.10       11.95     11.85 o 
   7  24   8      240.54      329.37     28.88 o 
   8  24   8       26.76       23.43     29.67 o 
  -8  25   8        1.47        8.15     22.14 o 
  -7  25   8      203.97      209.55     49.20 o 
  -6  25   8      114.15       87.88     25.14 o 
  -5  25   8       96.46       88.00     25.32 o 
  -4  25   8        0.84       -3.13     16.65 o 
  -3  25   8       62.65       26.99     23.09 o 
  -2  25   8        3.56       -7.44     10.78 o 
  -1  25   8      404.41      407.59     25.43 o 
   0  25   8        2.03        5.05     10.71 o 
   1  25   8      594.89      501.92     26.17 o 
   2  25   8       71.07       75.61     14.56 o 
   3  25   8       54.08       27.50     12.25 o 
   4  25   8        7.04        9.05     10.80 o 
   5  25   8      191.68      222.15     24.38 o 
   6  25   8      124.55      140.56     20.42 o 
   7  25   8        9.06       13.54     14.59 o 
  -8  26   8       38.28       73.40     42.17 o 
  -7  26   8      190.45      183.87     31.66 o 
  -6  26   8      110.35      134.20     27.94 o 
  -5  26   8        8.85       21.77     22.32 o 
  -4  26   8      161.47      148.84     23.71 o 
  -3  26   8      927.94      763.72     38.59 o 
  -2  26   8        0.12        8.15     11.71 o 
  -1  26   8       20.67       17.79     13.10 o 
   0  26   8      117.69      126.99     22.32 o 
   1  26   8      187.90      179.63     39.95 o 
   2  26   8       14.12       18.96     10.93 o 
   3  26   8      177.85      135.34     18.05 o 
   4  26   8        4.16        4.67     10.67 o 
   5  26   8      254.62      288.28     25.09 o 
   6  26   8       62.59       67.43     17.44 o 
   7  26   8       12.78       30.53     14.75 o 
  -8  27   8       52.18       -7.03     39.05 o 
  -7  27   8       77.11       60.91     42.17 o 
  -6  27   8        0.35       15.41     22.88 o 
  -5  27   8       89.99       85.65     27.35 o 
  -4  27   8       72.15       57.52     25.77 o 
  -3  27   8      560.13      507.57     41.02 o 
  -2  27   8      280.22      247.24     26.15 o 
  -1  27   8      233.52      251.84     22.99 o 
   0  27   8      140.99      123.94     15.06 o 
   1  27   8        1.68        3.12     11.04 o 
   2  27   8       28.18       21.05     11.40 o 
   3  27   8       79.58       62.29     18.36 o 
   4  27   8      389.63      423.19     28.66 o 
   5  27   8        0.35        3.11     11.82 o 
   6  27   8        6.63       -9.81     12.31 o 
   7  27   8       78.26       77.27     27.14 o 
  -7  28   8        0.17       39.04     42.95 o 
  -6  28   8       21.13       -8.59     35.92 o 
  -5  28   8      401.06      407.14     40.69 o 
  -4  28   8      256.57      306.54     35.27 o 
  -3  28   8      253.58      234.21     32.41 o 
  -2  28   8       56.25       47.78     16.65 o 
  -1  28   8       23.22       43.63     17.77 o 
   0  28   8      270.46      283.90     53.29 o 
   1  28   8       17.59       22.47     17.16 o 
   2  28   8       35.25       24.77     12.25 o 
   3  28   8      204.17      228.43     22.13 o 
   4  28   8       89.23      109.17     18.49 o 
   5  28   8       35.07       24.89     39.97 o 
   6  28   8       39.15       15.66     13.62 o 
  -7  29   8      370.69      438.16     67.95 o 
  -6  29   8        0.10      -28.11     35.92 o 
  -5  29   8        0.94       25.77     39.04 o 
  -4  29   8      278.82      317.55     36.96 o 
  -3  29   8       78.97      100.67     28.50 o 
  -2  29   8        0.12       13.86     16.43 o 
  -1  29   8      521.91      578.13     41.01 o 
   0  29   8       31.06       29.87     12.69 o 
   1  29   8       10.58       16.48     11.72 o 
   2  29   8      313.38      327.59     25.18 o 
   3  29   8       13.06       34.06     13.39 o 
   4  29   8       14.56       29.23     13.30 o 
   5  29   8      208.22      272.41     25.93 o 
   6  29   8        0.41        1.02     20.51 o 
  -6  30   8       67.41       22.65     42.17 o 
  -5  30   8        4.36      -35.92     35.92 o 
  -4  30   8       57.19       -0.78     39.05 o 
  -3  30   8        9.25        7.81     38.26 o 
  -2  30   8        5.82        0.52     15.48 o 
  -1  30   8       13.43       12.69     19.52 o 
   0  30   8       73.90       48.62     14.28 o 
   1  30   8      236.67      246.24     22.72 o 
   2  30   8      129.37      134.46     18.83 o 
   3  30   8      157.85      186.12     21.24 o 
   4  30   8       39.29       30.79     14.15 o 
   5  30   8       65.85       74.31     17.76 o 
  -6  31   8       79.13      129.63     53.10 o 
  -5  31   8      128.91       74.19     46.08 o 
  -4  31   8      163.43      186.65     53.11 o 
  -3  31   8       35.11       -5.47     42.17 o 
  -2  31   8       25.08        5.47     38.26 o 
  -1  31   8        6.19        8.90     15.08 o 
   0  31   8       13.06        9.20     11.43 o 
   1  31   8        3.68       -3.06     22.62 o 
   2  31   8       81.08       73.95     21.04 o 
   3  31   8        1.26       12.12     17.77 o 
   4  31   8       87.43       76.95     19.06 o 
   5  31   8      101.77       89.69     25.74 o 
  -5  32   8      118.78       92.15     49.98 o 
  -4  32   8      384.59      461.60     71.08 o 
  -3  32   8      133.03      120.27     52.32 o 
  -2  32   8        1.75       -1.56     38.26 o 
  -1  32   8      235.72      256.52     31.32 o 
   0  32   8       27.39       51.39     42.17 o 
   1  32   8       93.85       85.87     24.11 o 
   2  32   8       62.32       84.75     18.25 o 
   3  32   8        0.19        9.26     18.80 o 
   4  32   8        9.13       24.67     18.88 o 
  -5  33   8       37.53       60.13     47.64 o 
  -4  33   8       16.32       11.71     47.63 o 
  -3  33   8       22.18       49.98     45.29 o 
  -2  33   8      122.46      181.18     57.79 o 
  -1  33   8      126.32      171.38     29.89 o 
   0  33   8      135.12      132.20     31.24 o 
   1  33   8       10.99       30.05     49.98 o 
   2  33   8        3.69      -24.52     41.39 o 
   3  33   8       42.47       45.12     15.96 o 
   4  33   8       25.15       18.55     16.61 o 
  -4  34   8       38.73      -41.39     46.07 o 
  -3  34   8       45.79       10.15     46.85 o 
  -2  34   8       28.51      -32.80     40.61 o 
  -1  34   8       75.37      120.73     33.58 o 
   0  34   8       10.26       59.14     24.23 o 
   1  34   8      147.57      197.67     30.61 o 
   2  34   8       32.89       42.54     49.59 o 
   3  34   8      130.68      133.33     28.72 o 
  -3  35   8       53.94       35.14     47.64 o 
  -2  35   8        2.33       35.92     47.63 o 
  -1  35   8        1.25       21.09     23.51 o 
   0  35   8      121.26      179.54     31.05 o 
   1  35   8        3.11       37.23     23.80 o 
   2  35   8       32.17       28.24     51.15 o 
   0  36   8       78.03      121.04     36.70 o 
   1  36   8       15.69       20.30     25.77 o 
 -11   0   9        1.17       -6.25     21.86 o 
  -9   0   9      270.73      228.84     41.39 o 
  -7   0   9      338.62      262.09     57.80 o 
  -5   0   9       51.54       42.25      8.47 o 
  -3   0   9     2842.56     2750.66     52.62 o 
  -1   0   9      188.31      219.48     24.21 o 
   1   0   9      879.22      807.48     31.70 o 
   3   0   9     1644.31     1954.29     58.66 o 
   5   0   9      273.55      284.14     20.03 o 
   7   0   9      401.19      343.62     36.07 o 
   9   0   9       19.28       40.86     15.89 o 
 -11   1   9       26.45       46.64     21.21 o 
 -10   1   9        0.06       -5.29     32.80 o 
  -9   1   9      194.59      186.30     27.61 o 
  -8   1   9       59.69       70.45     14.48 o 
  -7   1   9      126.28      146.32     16.27 o 
  -6   1   9      183.46      219.09     16.98 o 
  -5   1   9     1003.41      972.24     30.87 o 
  -4   1   9       74.48       97.18      7.53 o 
  -3   1   9     2262.79     2219.61     31.70 o 
  -2   1   9     1229.98     1226.97     19.99 o 
  -1   1   9       62.09       52.05      9.18 o 
   0   1   9      943.33      992.86     24.39 o 
   1   1   9     3559.51     3513.77     62.12 o 
   2   1   9      446.79      457.53     11.19 o 
   3   1   9      857.22      829.80     18.36 o 
   4   1   9     1705.13     1673.44     27.30 o 
   5   1   9      891.37      821.34     29.65 o 
   6   1   9       75.92       68.14      9.42 o 
   7   1   9       42.35       34.85      8.94 o 
   8   1   9       28.16       34.09      9.77 o 
   9   1   9      338.69      365.34     20.76 o 
  10   1   9        8.85       -3.50     13.08 o 
 -11   2   9       75.46       92.53     24.83 o 
 -10   2   9       55.17       78.87     22.64 o 
  -9   2   9      569.59      529.97     46.48 o 
  -8   2   9       53.16       32.11     12.88 o 
  -7   2   9       12.51       -5.94      9.99 o 
  -6   2   9     1187.25     1046.23     32.23 o 
  -5   2   9      131.93      114.72     10.85 o 
  -4   2   9     1949.83     1939.73     26.28 o 
  -3   2   9      121.64      130.91      7.87 o 
  -2   2   9     4738.33     4690.83     60.06 o 
  -1   2   9      128.20      172.29     15.39 o 
   0   2   9     2152.22     2223.35     40.79 o 
   1   2   9      135.17      145.48     10.71 o 
   2   2   9       19.59       22.96      4.26 o 
   3   2   9       18.83       19.01      4.97 o 
   4   2   9       24.46       23.06      6.82 o 
   5   2   9     1493.42     1383.53     29.91 o 
   6   2   9     2556.59     2521.37     45.19 o 
   7   2   9       95.95       98.98     11.60 o 
   8   2   9       63.97       64.78     10.86 o 
   9   2   9      196.34      201.51     17.59 o 
  10   2   9       56.16       31.64     11.72 o 
 -11   3   9       41.20       72.49     23.35 o 
 -10   3   9        0.22       -9.74     14.01 o 
  -9   3   9      426.50      314.01     32.81 o 
  -8   3   9        0.10        4.49     10.87 o 
  -7   3   9      128.60      119.61     15.62 o 
  -6   3   9       77.68      174.20     15.36 o 
  -5   3   9      102.30      107.42     10.18 o 
  -4   3   9     1939.21     2008.80     26.84 o 
  -3   3   9      479.01      586.89     12.67 o 
  -2   3   9     6283.15     6240.57     65.66 o 
  -1   3   9      237.81      265.45     13.08 o 
   0   3   9      108.40      162.53     10.24 o 
   1   3   9     1789.48     1716.50     26.88 o 
   2   3   9     3874.73     3722.28     41.42 o 
   3   3   9       74.03      221.49     11.98 o 
   4   3   9       26.35       19.48      8.37 o 
   5   3   9       48.61       47.85      9.66 o 
   6   3   9       65.82       58.52      9.27 o 
   7   3   9        9.50        9.84      9.02 o 
   8   3   9       23.42       22.37      9.12 o 
   9   3   9        1.09       17.13      9.92 o 
  10   3   9      143.58      164.57     17.26 o 
 -11   4   9        0.88       -0.86     15.67 o 
 -10   4   9       19.68        2.70     15.62 o 
  -9   4   9       16.69        9.09     15.00 o 
  -8   4   9        9.24       14.53     20.69 o 
  -7   4   9      158.29      113.45     16.91 o 
  -6   4   9      708.93      674.85     26.60 o 
  -5   4   9      281.34      269.50     18.20 o 
  -4   4   9      310.88      327.93     11.55 o 
  -3   4   9      497.43      477.37     11.55 o 
  -2   4   9     1556.47     1534.94     21.71 o 
  -1   4   9     3170.47     2990.32     49.24 o 
   0   4   9      179.08      200.38     11.13 o 
   1   4   9      268.95      256.39      9.74 o 
   2   4   9       37.44       46.46      5.08 o 
   3   4   9      352.06      360.77     11.30 o 
   4   4   9      179.10      152.36     11.70 o 
   5   4   9       62.61       53.30     13.14 o 
   6   4   9      403.20      354.12     16.89 o 
   7   4   9      316.70      291.08     19.50 o 
   8   4   9        5.34        5.24      7.71 o 
   9   4   9       61.13       84.32     13.15 o 
  10   4   9      168.94      178.17     17.51 o 
 -11   5   9      163.95      219.89     32.85 o 
 -10   5   9        2.30       11.06     23.43 o 
  -9   5   9      259.80      274.04     31.17 o 
  -8   5   9        0.04       12.74     13.13 o 
  -7   5   9      382.50      348.12     21.94 o 
  -6   5   9       60.29       56.58     12.65 o 
  -5   5   9        1.43        0.20      7.52 o 
  -4   5   9      264.99      267.56      8.81 o 
  -3   5   9      196.38      255.43      8.71 o 
  -2   5   9       62.48       77.93      5.57 o 
  -1   5   9     2702.24     2661.22     36.32 o 
   0   5   9      168.23      170.10      8.83 o 
   1   5   9     4677.44     5007.04     61.41 o 
   2   5   9     1015.25      968.10     16.49 o 
   3   5   9       98.36       93.78      8.97 o 
   4   5   9       26.64       33.66      9.46 o 
   5   5   9     1929.33     1780.21     60.39 o 
   6   5   9      258.16      244.26     14.39 o 
   7   5   9        2.33       -5.49      6.27 o 
   8   5   9       19.71        9.59      8.57 o 
   9   5   9      109.23      127.51     15.23 o 
  10   5   9        0.06       16.36     10.57 o 
 -11   6   9      147.22      187.83     31.11 o 
 -10   6   9        2.87       26.50     17.09 o 
  -9   6   9        7.76       24.72     16.28 o 
  -8   6   9      202.94      188.74     21.74 o 
  -7   6   9      218.49      241.57     19.41 o 
  -6   6   9       33.16       40.44     10.47 o 
  -5   6   9     1636.02     1567.11     35.03 o 
  -4   6   9      577.48      568.17     22.17 o 
  -3   6   9      623.15      632.60     13.70 o 
  -2   6   9      583.82      535.00     11.49 o 
  -1   6   9     4917.36     4861.12     58.89 o 
   0   6   9      396.87      698.65     22.87 o 
   1   6   9      177.92      140.69      5.65 o 
   2   6   9      105.51       96.79      7.05 o 
   3   6   9      128.78      277.64     10.24 o 
   4   6   9        2.51       -4.04      6.68 o 
   5   6   9     1758.71     1693.34     37.84 o 
   6   6   9       80.62       47.83     10.16 o 
   7   6   9       87.44       53.90     11.56 o 
   8   6   9      186.45      182.13     15.51 o 
   9   6   9       19.83        5.73      9.59 o 
  10   6   9       36.19       34.86     11.91 o 
 -11   7   9       42.90       72.08     22.87 o 
 -10   7   9       20.34       51.29     20.07 o 
  -9   7   9        4.60       39.04     18.68 o 
  -8   7   9        0.34        4.51     12.61 o 
  -7   7   9     2148.59     2070.16     51.54 o 
  -6   7   9     1760.12     1733.68     37.00 o 
  -5   7   9      448.86      483.51     18.88 o 
  -4   7   9      716.26      635.84     23.56 o 
  -3   7   9     1010.61     1091.71     19.02 o 
  -2   7   9     1307.00     1325.46     20.72 o 
  -1   7   9     4063.71     4199.57     46.52 o 
   0   7   9     1363.67     1331.00     25.53 o 
   1   7   9      789.52      838.41     14.05 o 
   2   7   9       13.19       17.38      4.25 o 
   3   7   9      210.30      246.45     15.80 o 
   4   7   9      253.38      228.56     13.41 o 
   5   7   9       99.17       70.30     16.40 o 
   6   7   9       36.79       41.17      9.89 o 
   7   7   9       39.82       40.76      9.41 o 
   8   7   9        0.05        8.01      7.97 o 
   9   7   9      411.40      460.04     23.66 o 
  10   7   9       54.19       82.99     16.35 o 
 -11   8   9       24.13       25.07     20.34 o 
 -10   8   9       56.15       46.11     19.13 o 
  -9   8   9     1309.88     1364.63     61.89 o 
  -8   8   9       18.45       25.26     15.98 o 
  -7   8   9        8.33       14.55     15.22 o 
  -6   8   9      393.86      402.99     22.49 o 
  -5   8   9      177.95      184.50     13.44 o 
  -4   8   9      472.75      490.96     16.35 o 
  -3   8   9       10.86       18.45      5.99 o 
  -2   8   9      904.19      896.68     16.61 o 
  -1   8   9      143.81      162.57      7.26 o 
   0   8   9      462.75      469.58     10.35 o 
   1   8   9      365.69      386.80      9.67 o 
   2   8   9        5.90        4.10      3.82 o 
   3   8   9      163.52      176.05      9.07 o 
   4   8   9      159.89      181.12      9.37 o 
   5   8   9       43.81       47.13      9.71 o 
   6   8   9      572.08      512.08     23.18 o 
   7   8   9      108.31       83.25     15.67 o 
   8   8   9       76.44      115.12     13.54 o 
   9   8   9      133.18      174.60     18.46 o 
  10   8   9        0.54        1.38     12.85 o 
 -11   9   9       44.48       55.00     22.67 o 
 -10   9   9      356.22      382.20     38.38 o 
  -9   9   9        0.66       13.86     22.26 o 
  -8   9   9       77.32       93.86     21.21 o 
  -7   9   9       75.56       47.38     18.90 o 
  -6   9   9      113.63      168.66     14.10 o 
  -5   9   9      219.56      207.50     14.38 o 
  -4   9   9      543.09      527.64     17.17 o 
  -3   9   9       37.50      118.20      9.27 o 
  -2   9   9      671.24      708.63     19.33 o 
  -1   9   9       96.13      106.57      6.26 o 
   0   9   9        1.21       42.99      4.69 o 
   1   9   9        0.76        2.23      3.27 o 
   2   9   9       98.72       99.73      6.64 o 
   3   9   9       42.42       32.10      5.78 o 
   4   9   9       90.75       85.99      7.56 o 
   5   9   9       52.92       58.00     10.31 o 
   6   9   9      105.38      124.26     13.57 o 
   7   9   9      176.34      163.05     16.05 o 
   8   9   9       83.73       54.54     12.37 o 
   9   9   9       29.55       47.11     13.75 o 
  10   9   9        1.84       -6.18     12.30 o 
 -11  10   9       57.84       92.04     44.90 o 
 -10  10   9      589.98      689.80     52.34 o 
  -9  10   9      135.87      199.27     28.57 o 
  -8  10   9       16.93       12.63     14.44 o 
  -7  10   9      382.73      368.99     23.28 o 
  -6  10   9       48.66       49.81     11.85 o 
  -5  10   9      711.10      678.70     18.39 o 
  -4  10   9        0.84       -2.25      7.18 o 
  -3  10   9        0.10       -4.38      4.38 o 
  -2  10   9        0.47        7.54      4.30 o 
  -1  10   9      224.38      226.79      8.38 o 
   0  10   9      409.85      446.01     11.97 o 
   1  10   9      364.17      345.60     11.47 o 
   2  10   9     1235.51     1287.59     21.56 o 
   3  10   9      264.22      295.16     12.67 o 
   4  10   9      140.17      133.56     10.83 o 
   5  10   9      766.80      754.66     26.14 o 
   6  10   9      390.74      380.97     20.28 o 
   7  10   9      109.05      115.30     14.34 o 
   8  10   9      112.87      108.79     15.23 o 
   9  10   9      124.52       97.65     16.14 o 
  10  10   9       77.08       95.92     18.73 o 
 -11  11   9       52.01       53.36     49.98 o 
 -10  11   9       51.41      108.04     35.14 o 
  -9  11   9      623.65      653.58     44.70 o 
  -8  11   9       11.45       -1.70     13.43 o 
  -7  11   9        5.13        2.70     10.92 o 
  -6  11   9     1937.87     1848.28     56.73 o 
  -5  11   9       24.41       28.63      7.65 o 
  -4  11   9       62.50       54.40      9.69 o 
  -3  11   9        0.85        4.33      4.25 o 
  -2  11   9        5.14       -0.81      4.36 o 
  -1  11   9       47.80       64.25      7.62 o 
   0  11   9       41.65       35.32      5.06 o 
   1  11   9     1669.29     1739.22     28.24 o 
   2  11   9      314.80      285.66      9.00 o 
   3  11   9       45.46       41.60      5.94 o 
   4  11   9        0.73       -4.82      4.82 o 
   5  11   9      458.65      428.94     23.35 o 
   6  11   9        7.91       -0.12      9.15 o 
   7  11   9        9.41       20.72     12.24 o 
   8  11   9      157.91      195.55     23.45 o 
   9  11   9        5.67       -1.23     10.47 o 
 -11  12   9        0.08        6.65     19.00 o 
 -10  12   9      165.99      231.54     32.83 o 
  -9  12   9      272.32      339.85     34.51 o 
  -8  12   9       28.14       19.28     15.76 o 
  -7  12   9      128.46      111.09     18.08 o 
  -6  12   9      161.97      172.19     15.10 o 
  -5  12   9       71.12       83.17     11.62 o 
  -4  12   9      107.99      114.38     11.72 o 
  -3  12   9      891.29      867.77     19.30 o 
  -2  12   9      280.78      252.60     10.13 o 
  -1  12   9      674.30      687.75     16.05 o 
   0  12   9      484.09      453.16     15.05 o 
   1  12   9      197.35      228.52      9.82 o 
   2  12   9       47.27       37.23      6.48 o 
   3  12   9     1490.65     1630.00     27.89 o 
   4  12   9        0.24       -4.90      4.90 o 
   5  12   9      150.44      143.17     14.45 o 
   6  12   9      550.08      540.72     29.15 o 
   7  12   9      115.26      159.91     26.10 o 
   8  12   9      114.51       73.09     24.56 o 
   9  12   9       26.23       55.12     13.41 o 
 -10  13   9        0.04       15.40     18.00 o 
  -9  13   9       33.16       16.18     17.23 o 
  -8  13   9       17.35       19.03     17.57 o 
  -7  13   9        3.34       12.74     18.35 o 
  -6  13   9       12.25       18.89      9.51 o 
  -5  13   9      226.79      233.84     19.10 o 
  -4  13   9       33.63       31.15     13.13 o 
  -3  13   9        2.38        8.80      7.42 o 
  -2  13   9     1216.07     1241.47     21.90 o 
  -1  13   9       35.73       27.74      5.74 o 
   0  13   9      920.18      961.30     17.87 o 
   1  13   9        8.46        4.75      4.25 o 
   2  13   9       46.19       32.00      5.02 o 
   3  13   9      208.74      184.79     14.20 o 
   4  13   9        1.59       -0.83      7.45 o 
   5  13   9      105.07      110.80     15.98 o 
   6  13   9       15.37       16.92     15.34 o 
   7  13   9       44.63       36.11     12.73 o 
   8  13   9       20.77       43.33     15.73 o 
   9  13   9       85.32       55.39     13.88 o 
 -10  14   9       36.04       57.28     22.08 o 
  -9  14   9       34.05       21.99     16.76 o 
  -8  14   9       33.80       40.73     18.76 o 
  -7  14   9       97.72      106.67     20.32 o 
  -6  14   9      130.58      121.24     13.93 o 
  -5  14   9      419.43      404.31     31.21 o 
  -4  14   9       35.46       53.80     16.88 o 
  -3  14   9       19.74       16.67      7.74 o 
  -2  14   9       85.02       93.09      7.93 o 
  -1  14   9      217.47      256.45     10.39 o 
   0  14   9      369.91      378.08     10.34 o 
   1  14   9        1.90       -2.03      4.66 o 
   2  14   9      729.18      743.68     20.45 o 
   3  14   9      820.40      773.42     28.42 o 
   4  14   9      219.75      239.78     16.71 o 
   5  14   9      585.88      545.56     28.76 o 
   6  14   9      508.97      504.75     29.21 o 
   7  14   9        0.11      -12.37     12.37 o 
   8  14   9      118.83      111.51     19.83 o 
   9  14   9      151.00      137.89     17.82 o 
 -10  15   9        0.76       21.62     41.78 o 
  -9  15   9        5.12       63.07     20.70 o 
  -8  15   9      118.15       96.84     22.88 o 
  -7  15   9      274.19      311.43     24.99 o 
  -6  15   9      273.26      262.62     17.44 o 
  -5  15   9      396.19      364.73     18.81 o 
  -4  15   9       64.44       67.24     10.81 o 
  -3  15   9       11.65      100.93     17.47 o 
  -2  15   9       82.52       77.01      7.67 o 
  -1  15   9        5.68        6.36      4.72 o 
   0  15   9       42.02       76.50      7.44 o 
   1  15   9       38.45       49.20      7.39 o 
   2  15   9       46.56       52.37      9.48 o 
   3  15   9      266.14      287.75     20.05 o 
   4  15   9        5.70       -6.44      6.44 o 
   5  15   9      551.86      566.69     31.01 o 
   6  15   9       15.81        1.18     10.30 o 
   7  15   9        1.75        7.01     14.54 o 
   8  15   9        3.16        4.21     11.18 o 
   9  15   9       48.16       58.89     29.93 o 
 -10  16   9       58.28       80.54     27.72 o 
  -9  16   9      168.80      140.81     49.20 o 
  -8  16   9       24.21       30.14     17.89 o 
  -7  16   9      181.51      171.90     21.18 o 
  -6  16   9     1396.62     1311.48     43.66 o 
  -5  16   9      109.18      118.20     13.33 o 
  -4  16   9        0.05       -0.57      9.31 o 
  -3  16   9      954.50      957.90     21.96 o 
  -2  16   9        0.35       -2.48      4.57 o 
  -1  16   9       19.32       17.62      7.55 o 
   0  16   9      619.89      590.21     20.38 o 
   1  16   9      246.86      271.04     28.30 o 
   2  16   9      221.73      232.01     15.01 o 
   3  16   9       68.77       74.06     11.98 o 
   4  16   9       31.19       37.77     10.21 o 
   5  16   9      353.38      308.36     23.30 o 
   6  16   9       13.92       20.38     12.16 o 
   7  16   9      349.62      374.84     41.22 o 
   8  16   9      204.47      218.43     23.89 o 
   9  16   9       24.74       34.50     22.42 o 
 -10  17   9       67.87       60.24     22.36 o 
  -9  17   9      163.72      223.08     31.17 o 
  -8  17   9       94.52       52.32     52.32 o 
  -7  17   9      804.41      735.54     35.31 o 
  -6  17   9      371.42      363.82     22.34 o 
  -5  17   9      215.03      226.49     16.45 o 
  -4  17   9     1564.49     1479.10     34.35 o 
  -3  17   9      697.34      708.00     20.46 o 
  -2  17   9      795.37      810.52     22.39 o 
  -1  17   9       19.32       12.23      6.31 o 
   0  17   9        1.96       -1.77      6.01 o 
   1  17   9     1125.01     1095.18     29.83 o 
   2  17   9      168.89      169.16     14.01 o 
   3  17   9      475.06      438.77     21.03 o 
   4  17   9      171.72      157.33     17.48 o 
   5  17   9      316.90      310.38     23.58 o 
   6  17   9      555.50      551.03     60.10 o 
   7  17   9      450.14      434.11     59.06 o 
   8  17   9        1.02        2.47     11.55 o 
   9  17   9       13.91       28.58     25.70 o 
 -10  18   9        4.92       49.06     22.00 o 
  -9  18   9       29.03       44.57     33.58 o 
  -8  18   9       48.40       51.15     24.60 o 
  -7  18   9      310.31      384.31     27.53 o 
  -6  18   9      273.38      338.33     22.57 o 
  -5  18   9      239.73      228.78     28.84 o 
  -4  18   9      220.30      226.21     15.39 o 
  -3  18   9      159.49      161.56     14.34 o 
  -2  18   9       95.26      111.09     13.26 o 
  -1  18   9      479.56      451.83     17.26 o 
   0  18   9      927.70      983.93     30.68 o 
   1  18   9       75.13       70.12     11.84 o 
   2  18   9     2266.41     2070.34     45.57 o 
   3  18   9      105.17      115.02     13.22 o 
   4  18   9      257.53      208.89     19.44 o 
   5  18   9        0.09        3.11     14.54 o 
   6  18   9        1.87       17.95     11.11 o 
   7  18   9       75.94      104.07     18.87 o 
   8  18   9      130.89      139.26     29.39 o 
 -10  19   9       24.09       58.11     23.23 o 
  -9  19   9       64.25      120.43     26.57 o 
  -8  19   9       20.73       20.98     27.72 o 
  -7  19   9       20.39       40.68     15.40 o 
  -6  19   9      180.61      207.77     21.31 o 
  -5  19   9       98.91      115.31     19.94 o 
  -4  19   9      206.07      214.05     19.01 o 
  -3  19   9      146.68      144.82     12.52 o 
  -2  19   9      235.51      252.52     14.47 o 
  -1  19   9        0.21       -6.13      6.41 o 
   0  19   9        0.72       -3.67      9.13 o 
   1  19   9      628.56      594.32     22.66 o 
   2  19   9       86.33       90.57     12.22 o 
   3  19   9      376.63      349.94     22.97 o 
   4  19   9       56.90       45.99     14.93 o 
   5  19   9       43.04       43.57     16.16 o 
   6  19   9      185.83      234.82     23.40 o 
   7  19   9       66.19       56.98     31.30 o 
   8  19   9      363.35      392.58     34.12 o 
  -9  20   9       45.22       80.80     24.60 o 
  -8  20   9        0.14       -1.69     15.16 o 
  -7  20   9       32.58       12.11     21.21 o 
  -6  20   9        2.62       10.62     20.41 o 
  -5  20   9      445.03      479.03     31.69 o 
  -4  20   9      992.19      978.63     39.54 o 
  -3  20   9     2045.41     1879.04     46.55 o 
  -2  20   9     1067.53     1115.44     31.67 o 
  -1  20   9      210.10      208.59     13.14 o 
   0  20   9      187.75      210.36     15.14 o 
   1  20   9      352.63      349.15     18.70 o 
   2  20   9      955.60      842.54     28.46 o 
   3  20   9       34.67       33.50     11.40 o 
   4  20   9      484.14      512.57     47.35 o 
   5  20   9       46.04       54.79     16.23 o 
   6  20   9       88.20      100.70     17.37 o 
   7  20   9       82.69       41.41     16.39 o 
   8  20   9       98.09      119.42     20.75 o 
  -9  21   9        8.75        0.78     29.67 o 
  -8  21   9       23.36        2.34     26.55 o 
  -7  21   9      334.01      324.57     35.07 o 
  -6  21   9        3.65        8.14     21.21 o 
  -5  21   9        0.05      -14.85     14.85 o 
  -4  21   9     1090.20     1059.69     42.81 o 
  -3  21   9      652.22      630.88     33.30 o 
  -2  21   9     1275.97     1237.66     32.32 o 
  -1  21   9     1356.79     1369.73     31.59 o 
   0  21   9      116.32      113.97     12.44 o 
   1  21   9      120.93      133.43     13.61 o 
   2  21   9      161.19      141.34     20.44 o 
   3  21   9       39.41       50.35     13.52 o 
   4  21   9      258.89      200.54     20.28 o 
   5  21   9       23.21       15.62     12.15 o 
   6  21   9        0.01       -3.52     10.60 o 
   7  21   9      415.79      534.58     34.05 o 
   8  21   9       92.07      103.33     19.92 o 
  -9  22   9      109.12      140.57     43.73 o 
  -8  22   9        2.88      -17.18     24.21 o 
  -7  22   9      277.05      323.79     36.14 o 
  -6  22   9        3.38       22.95     21.90 o 
  -5  22   9       70.10       73.97     24.76 o 
  -4  22   9       80.69       72.14     19.63 o 
  -3  22   9      172.78      159.93     21.64 o 
  -2  22   9       36.06       48.95     11.35 o 
  -1  22   9       16.43       10.01      7.93 o 
   0  22   9       25.94       18.74     12.15 o 
   1  22   9     1422.68     1420.96     44.02 o 
   2  22   9      490.98      489.12     27.65 o 
   3  22   9      301.40      270.42     22.20 o 
   4  22   9        4.86       -1.68     15.43 o 
   5  22   9      195.19      202.64     21.68 o 
   6  22   9       46.72       34.54     15.14 o 
   7  22   9       40.30       25.45     17.78 o 
   8  22   9      200.24      195.19     36.33 o 
  -9  23   9       11.08       85.12     36.70 o 
  -8  23   9      112.49      127.29     39.83 o 
  -7  23   9      330.22      322.91     36.02 o 
  -6  23   9       29.80       31.18     22.11 o 
  -5  23   9       63.94       37.43     31.63 o 
  -4  23   9       45.99       74.06     19.01 o 
  -3  23   9      968.24      946.16     41.47 o 
  -2  23   9      452.52      498.24     25.85 o 
  -1  23   9       80.09      103.06     18.22 o 
   0  23   9       34.16       62.15     12.97 o 
   1  23   9     1352.03     1310.97     42.42 o 
   2  23   9       48.26       26.09     11.28 o 
   3  23   9      766.45      754.54     34.08 o 
   4  23   9      241.48      244.49     27.25 o 
   5  23   9      400.08      426.10     33.24 o 
   6  23   9       65.13       58.00     16.48 o 
   7  23   9       34.63       25.75     14.84 o 
  -8  24   9      101.99      164.00     43.73 o 
  -7  24   9        2.66       28.52     23.79 o 
  -6  24   9      154.68      149.78     39.83 o 
  -5  24   9       15.56       -3.70     28.89 o 
  -4  24   9       60.69       60.08     33.19 o 
  -3  24   9        0.76        6.09     15.93 o 
  -2  24   9       26.03       37.95     11.89 o 
  -1  24   9      140.74      156.05     23.23 o 
   0  24   9       93.93       93.40     12.67 o 
   1  24   9       15.83        1.94      9.53 o 
   2  24   9      657.80      596.10     35.91 o 
   3  24   9       47.35       37.69     18.09 o 
   4  24   9      192.34      225.25     22.03 o 
   5  24   9       43.32       51.17     20.90 o 
   6  24   9       40.78       97.15     18.88 o 
   7  24   9      124.21      176.17     24.16 o 
  -8  25   9       25.17       29.67     32.80 o 
  -7  25   9        7.49       24.64     24.34 o 
  -6  25   9      103.33      100.82     44.12 o 
  -5  25   9       22.51        9.55     25.77 o 
  -4  25   9       75.79       69.07     25.14 o 
  -3  25   9       46.39       54.21     23.27 o 
  -2  25   9       99.26      123.18     32.63 o 
  -1  25   9      492.32      451.70     27.37 o 
   0  25   9      484.93      490.89     48.13 o 
   1  25   9      303.67      300.95     22.27 o 
   2  25   9        1.91       -2.09      9.91 o 
   3  25   9        0.23       -9.15      9.15 o 
   4  25   9       68.05       58.18     25.68 o 
   5  25   9       91.82       81.52     17.64 o 
   6  25   9      284.07      303.99     27.73 o 
   7  25   9       30.35       56.47     17.10 o 
  -7  26   9       39.85       -9.88     22.81 o 
  -6  26   9      124.25       78.29     26.27 o 
  -5  26   9      196.08      209.68     33.24 o 
  -4  26   9      333.44      330.80     34.72 o 
  -3  26   9      409.17      390.90     36.48 o 
  -2  26   9      100.52      109.45     17.11 o 
  -1  26   9       26.02       37.35     16.62 o 
   0  26   9      718.67      639.84     36.46 o 
   1  26   9       69.67       69.11     14.11 o 
   2  26   9        3.35       18.04     10.67 o 
   3  26   9       62.40       59.88     22.88 o 
   4  26   9        5.18        4.05     10.54 o 
   5  26   9      658.47      781.31     38.60 o 
   6  26   9        1.32       12.78     12.61 o 
   7  26   9        0.61       -8.59     23.43 o 
  -7  27   9        3.73       25.14     26.27 o 
  -6  27   9       10.24       11.03     25.14 o 
  -5  27   9       22.34       10.42     28.89 o 
  -4  27   9        0.55      -20.64     20.64 o 
  -3  27   9        0.55        3.92     21.51 o 
  -2  27   9      394.56      413.37     26.85 o 
  -1  27   9      672.12      643.35     46.09 o 
   0  27   9       77.27       67.40     18.09 o 
   1  27   9        0.12       -1.96      9.49 o 
   2  27   9      144.43      167.47     18.92 o 
   3  27   9       69.06       89.22     16.76 o 
   4  27   9      281.87      345.83     42.30 o 
   5  27   9       14.36       32.14     13.71 o 
   6  27   9        0.26        8.11     13.38 o 
  -7  28   9      166.13      137.45     53.11 o 
  -6  28   9        8.23       56.76     25.89 o 
  -5  28   9      227.28      277.09     36.01 o 
  -4  28   9        1.89      -21.63     41.39 o 
  -3  28   9      119.75      118.61     28.71 o 
  -2  28   9       53.90       32.74     30.46 o 
  -1  28   9       47.27       58.94     18.47 o 
   0  28   9       36.32       63.27     13.59 o 
   1  28   9       26.30       16.59     25.72 o 
   2  28   9        0.93        2.39     10.54 o 
   3  28   9       11.29       14.25     11.91 o 
   4  28   9        0.69        2.28     17.10 o 
   5  28   9        0.83        5.17     18.15 o 
   6  28   9        3.13       -5.43     19.38 o 
  -7  29   9        0.00      -42.17     42.17 o 
  -6  29   9        1.18      -37.48     37.48 o 
  -5  29   9        1.62       -6.52     22.53 o 
  -4  29   9       90.79       76.36     26.72 o 
  -3  29   9        5.59       25.35     23.79 o 
  -2  29   9       87.03       82.01     25.86 o 
  -1  29   9      312.26      351.22     48.81 o 
   0  29   9        0.11       16.60     12.20 o 
   1  29   9      194.87      197.41     24.26 o 
   2  29   9       95.85       79.22     20.33 o 
   3  29   9      170.26      184.56     21.79 o 
   4  29   9       15.12       14.74     22.98 o 
   5  29   9      155.21      188.06     23.77 o 
  -6  30   9       15.31      -30.45     42.17 o 
  -5  30   9       13.98       -5.47     43.73 o 
  -4  30   9      181.20      148.38     53.11 o 
  -3  30   9       15.90      -21.05     21.05 o 
  -2  30   9       44.10       66.91     25.26 o 
  -1  30   9       46.43       59.23     20.29 o 
   0  30   9      279.50      337.12     35.46 o 
   1  30   9       47.09       51.72     14.83 o 
   2  30   9       67.91       71.28     21.85 o 
   3  30   9       19.04        6.70     12.60 o 
   4  30   9       14.40       17.06     23.53 o 
   5  30   9      146.81      144.42     22.29 o 
  -6  31   9       34.80      -33.58     42.95 o 
  -5  31   9        1.26      -33.58     43.73 o 
  -4  31   9        9.05        3.12     41.39 o 
  -3  31   9        6.25       14.06     41.39 o 
  -2  31   9       16.29        0.96     22.81 o 
  -1  31   9      237.84      251.50     53.20 o 
   0  31   9       86.86      107.04     35.91 o 
   1  31   9       13.23       26.55     13.64 o 
   2  31   9       51.85       38.69     15.00 o 
   3  31   9       74.79       90.85     18.75 o 
   4  31   9      299.93      309.40     27.96 o 
  -5  32   9       16.50       79.65     49.20 o 
  -4  32   9       10.30       10.15     42.17 o 
  -3  32   9        0.90      -13.28     42.95 o 
  -2  32   9        4.27       -2.34     39.04 o 
  -1  32   9      124.80      121.95     21.38 o 
   0  32   9       14.91       18.55     36.70 o 
   1  32   9        2.91        7.69     16.54 o 
   2  32   9       12.83       23.45     14.20 o 
   3  32   9       30.94       35.20     16.07 o 
   4  32   9      147.16      212.33     50.97 o 
  -4  33   9        3.99      -45.29     46.07 o 
  -3  33   9        4.15      -39.04     39.04 o 
  -2  33   9       20.23       29.67     43.73 o 
  -1  33   9      167.89      151.51     54.67 o 
   0  33   9        1.07       17.54     30.45 o 
   1  33   9      104.25      111.32     41.78 o 
   2  33   9        0.01       17.03     19.11 o 
   3  33   9       69.15       41.49     16.48 o 
  -3  34   9      135.46      117.92     56.23 o 
  -2  34   9      317.57      412.38     68.73 o 
  -1  34   9       19.28      -40.61     40.61 o 
   0  34   9        0.97       10.30     21.28 o 
   1  34   9        6.93       30.13     21.18 o 
   2  34   9        0.14       -6.07     33.58 o 
   0  35   9      154.33      224.13     39.83 o 
   1  35   9       24.24       74.19     28.11 o 
 -10   0  10      376.88      352.26     51.55 o 
  -8   0  10       33.49       42.95     24.21 o 
  -6   0  10        9.37       18.95     38.65 o 
  -4   0  10     2310.95     2359.03     49.30 o 
  -2   0  10     2498.48     2633.19     64.85 o 
   0   0  10       69.45      122.50     17.18 o 
   2   0  10      643.20      631.53     44.34 o 
   4   0  10     2549.99     2504.09     60.01 o 
   6   0  10      451.53      463.89     39.79 o 
   8   0  10       72.01       68.73     17.86 o 
  10   0  10       19.15       25.56     16.67 o 
 -11   1  10        7.93       66.16     21.45 o 
 -10   1  10      179.64      231.20     31.97 o 
  -9   1  10       25.77       30.37     17.39 o 
  -8   1  10      180.65      181.98     25.96 o 
  -7   1  10     1320.60     1234.72     47.04 o 
  -6   1  10      127.31      141.88     19.50 o 
  -5   1  10        9.22       16.12      9.67 o 
  -4   1  10        3.58       13.84      6.93 o 
  -3   1  10      508.13      482.08     16.25 o 
  -2   1  10     2152.95     2090.98     29.59 o 
  -1   1  10      659.03      690.09     24.81 o 
   0   1  10      634.94      626.97     21.96 o 
   1   1  10      146.74      142.94     11.31 o 
   2   1  10    11755.20    11428.03    117.44 o 
   3   1  10      257.78      247.14     10.86 o 
   4   1  10      256.48      238.10     12.99 o 
   5   1  10      569.14      523.67     19.14 o 
   6   1  10        9.74       10.64      8.73 o 
   7   1  10     1115.06     1146.63     30.75 o 
   8   1  10        7.22        2.64      7.68 o 
   9   1  10      120.98      175.87     16.57 o 
  10   1  10        1.78       13.00     11.35 o 
 -11   2  10        1.33       16.26     32.80 o 
 -10   2  10       58.53       85.54     24.02 o 
  -9   2  10      374.87      295.90     32.53 o 
  -8   2  10       35.50       29.09     20.69 o 
  -7   2  10      241.23      246.35     19.76 o 
  -6   2  10     1942.57     1800.32     58.70 o 
  -5   2  10      778.79      748.20     20.97 o 
  -4   2  10      256.37      277.91      9.88 o 
  -3   2  10        5.36        5.16      5.52 o 
  -2   2  10     1293.71     1243.22     20.61 o 
  -1   2  10     1757.73     1669.47     44.26 o 
   0   2  10        0.36       -0.70      7.53 o 
   1   2  10     1674.44     1691.06     26.97 o 
   2   2  10     1284.66     1327.79     20.26 o 
   3   2  10        0.00       -1.91      4.14 o 
   4   2  10      640.37      659.69     22.24 o 
   5   2  10       29.90       15.74      6.58 o 
   6   2  10      741.50      751.68     23.47 o 
   7   2  10        1.57        1.38     10.19 o 
   8   2  10       98.57       75.03     13.04 o 
   9   2  10       17.72       56.55     12.48 o 
  10   2  10      110.50      160.31     20.99 o 
 -11   3  10       21.59       26.08     20.57 o 
 -10   3  10        1.42       20.98     19.13 o 
  -9   3  10      298.41      307.94     33.38 o 
  -8   3  10      107.26      156.51     24.53 o 
  -7   3  10      886.30      802.28     31.20 o 
  -6   3  10     1440.57     1353.94     38.46 o 
  -5   3  10        6.06        8.69      7.79 o 
  -4   3  10      422.69      382.47     10.74 o 
  -3   3  10      256.56      279.78     10.60 o 
  -2   3  10     1338.02     1171.51     18.46 o 
  -1   3  10      249.32      259.03     13.16 o 
   0   3  10     1051.86     1061.47     25.81 o 
   1   3  10      467.48      471.66     12.89 o 
   2   3  10      117.04      117.10      7.53 o 
   3   3  10        0.00       -0.29      4.52 o 
   4   3  10      299.12      301.03     17.20 o 
   5   3  10      166.44      143.45     15.85 o 
   6   3  10        0.35        5.16      6.07 o 
   7   3  10        0.02       -3.17      6.79 o 
   8   3  10        1.22       -3.21      8.03 o 
   9   3  10      312.98      377.39     22.25 o 
  10   3  10        5.84       -9.67     13.77 o 
 -11   4  10       29.02       38.65     21.53 o 
 -10   4  10       11.07        4.30     17.39 o 
  -9   4  10      152.97       95.21     22.91 o 
  -8   4  10      248.37      194.94     26.64 o 
  -7   4  10       60.73       66.74     14.10 o 
  -6   4  10     1061.57     1007.16     33.05 o 
  -5   4  10       64.38       63.72      9.99 o 
  -4   4  10      136.72      162.99      8.13 o 
  -3   4  10      970.52      981.72     17.60 o 
  -2   4  10     2520.02     2567.67     32.35 o 
  -1   4  10     3427.32     3501.92     57.14 o 
   0   4  10     1268.72     1290.56     24.59 o 
   1   4  10       17.36       13.23      4.54 o 
   2   4  10       38.29       50.94      7.32 o 
   3   4  10       59.51       57.87      6.42 o 
   4   4  10      474.41      442.75     18.48 o 
   5   4  10      266.40      282.23     16.68 o 
   6   4  10      167.27      178.13     13.37 o 
   7   4  10      153.44      132.64     13.27 o 
   8   4  10       66.09       79.62     13.27 o 
   9   4  10        1.32       16.91     12.23 o 
  10   4  10      197.08      252.42     20.46 o 
 -11   5  10      116.98      120.83     27.54 o 
 -10   5  10      164.29      196.13     37.49 o 
  -9   5  10      825.44      858.21     51.65 o 
  -8   5  10       12.48       10.46     14.79 o 
  -7   5  10     1040.14      934.01     33.45 o 
  -6   5  10       42.16       22.01     11.58 o 
  -5   5  10      640.72      685.49     21.57 o 
  -4   5  10       17.42       20.80      7.97 o 
  -3   5  10       88.45       87.35      6.41 o 
  -2   5  10      325.26      337.60      9.90 o 
  -1   5  10     2593.52     2539.75     39.18 o 
   0   5  10     1395.14     1506.66     27.85 o 
   1   5  10        6.30        8.59      4.35 o 
   2   5  10      661.85      700.27     17.49 o 
   3   5  10      214.73      220.61      9.66 o 
   4   5  10       84.05      102.29     10.72 o 
   5   5  10     1201.08     1098.03     30.45 o 
   6   5  10        1.93        4.63      6.70 o 
   7   5  10        6.55       15.62      9.37 o 
   8   5  10        4.94       -2.07      8.22 o 
   9   5  10        3.88        3.41      9.26 o 
  10   5  10        1.61        9.09     11.33 o 
 -11   6  10        0.01       23.66     20.41 o 
 -10   6  10       37.41       42.38     32.02 o 
  -9   6  10      296.93      262.23     31.67 o 
  -8   6  10       21.91       24.08     16.78 o 
  -7   6  10      582.09      642.75     28.74 o 
  -6   6  10       73.64       93.51     19.61 o 
  -5   6  10     2515.48     2341.64     67.09 o 
  -4   6  10       35.37       32.24      8.52 o 
  -3   6  10       94.20      107.09      6.89 o 
  -2   6  10       22.96       18.38      4.37 o 
  -1   6  10      162.37      189.73      9.61 o 
   0   6  10       20.62       19.00      5.47 o 
   1   6  10     1430.26     1389.53     19.17 o 
   2   6  10       58.19       67.02      6.03 o 
   3   6  10      405.52      403.32     13.33 o 
   4   6  10      329.28      348.10     16.86 o 
   5   6  10       45.52       56.81     13.98 o 
   6   6  10        0.74       -2.11      7.28 o 
   7   6  10        2.04        2.49      6.91 o 
   8   6  10       50.12       61.79     11.68 o 
   9   6  10        0.58        1.14      8.96 o 
  10   6  10        6.86      -12.01     30.07 o 
 -11   7  10        4.17       47.01     24.60 o 
 -10   7  10      138.16      174.31     32.41 o 
  -9   7  10      131.32      162.29     71.46 o 
  -8   7  10       12.28        7.56     15.16 o 
  -7   7  10      180.24      164.49     20.16 o 
  -6   7  10      335.56      316.00     20.09 o 
  -5   7  10      465.57      452.92     31.00 o 
  -4   7  10        3.61       -7.36      7.36 o 
  -3   7  10       59.15       61.75      7.62 o 
  -2   7  10      696.26      804.41     18.21 o 
  -1   7  10      203.71      222.50     10.13 o 
   0   7  10      383.26      440.16     33.08 o 
   1   7  10     1616.99     1665.20     22.50 o 
   2   7  10        3.87        4.57      6.27 o 
   3   7  10       10.31       19.65      5.38 o 
   4   7  10      423.37      389.81     18.98 o 
   5   7  10     8325.64     7618.63    108.13 o 
   6   7  10       36.32       26.28      9.42 o 
   7   7  10        2.54        8.47      7.63 o 
   8   7  10       44.06       45.64     10.48 o 
   9   7  10       61.68       94.30     15.15 o 
 -11   8  10       55.69       99.03     26.74 o 
 -10   8  10        0.21       22.54     19.91 o 
  -9   8  10        0.70       11.55     17.03 o 
  -8   8  10       61.85       70.38     20.08 o 
  -7   8  10        6.47        8.57     15.10 o 
  -6   8  10     1158.66     1149.13     37.56 o 
  -5   8  10     1006.88      967.19     26.64 o 
  -4   8  10      347.75      356.02     16.23 o 
  -3   8  10       22.21       36.75      5.81 o 
  -2   8  10       21.98       24.50      5.13 o 
  -1   8  10     1266.26     1236.52     19.03 o 
   0   8  10      136.63      195.22      7.03 o 
   1   8  10       15.62       19.42      4.13 o 
   2   8  10      352.25      346.45     11.81 o 
   3   8  10      347.23      340.19     13.76 o 
   4   8  10       17.46       12.80      6.40 o 
   5   8  10       26.44       41.51      9.71 o 
   6   8  10       18.80       22.50      8.43 o 
   7   8  10      160.89      117.33     14.65 o 
   8   8  10       38.77       47.78     12.22 o 
   9   8  10       88.24      110.68     16.44 o 
 -11   9  10        2.25       23.27     20.57 o 
 -10   9  10       16.72       40.43     19.51 o 
  -9   9  10      267.41      313.80     34.43 o 
  -8   9  10       15.94       28.30     19.13 o 
  -7   9  10       30.80        6.80     12.87 o 
  -6   9  10      293.09      310.85     21.95 o 
  -5   9  10      319.59      367.65     17.81 o 
  -4   9  10      627.48      570.62     27.08 o 
  -3   9  10      496.94      488.34     13.20 o 
  -2   9  10       35.68       38.41      5.97 o 
  -1   9  10      394.86      413.79     10.85 o 
   0   9  10      311.74      329.79      9.50 o 
   1   9  10      227.42      225.64      8.88 o 
   2   9  10       99.53      108.28      7.30 o 
   3   9  10       91.56       98.96      9.07 o 
   4   9  10        0.89        5.86      5.66 o 
   5   9  10       76.52       75.47     11.64 o 
   6   9  10      341.67      285.72     18.70 o 
   7   9  10      164.18      142.54     31.38 o 
   8   9  10      126.66      120.68     16.01 o 
   9   9  10       14.06        9.86     12.71 o 
 -11  10  10      131.21      163.71     33.58 o 
 -10  10  10       17.33       51.68     21.81 o 
  -9  10  10        5.96        3.68     16.87 o 
  -8  10  10      228.03      220.45     54.67 o 
  -7  10  10       60.03      118.15     23.82 o 
  -6  10  10      417.01      378.95     19.23 o 
  -5  10  10     1998.70     2071.99     41.62 o 
  -4  10  10        0.06        4.73      8.50 o 
  -3  10  10       65.44       89.50      9.36 o 
  -2  10  10     1053.44     1084.86     27.58 o 
  -1  10  10       11.29        2.11      4.32 o 
   0  10  10      652.44      749.24     14.83 o 
   1  10  10      109.32      136.95      9.66 o 
   2  10  10      983.95      885.41     19.16 o 
   3  10  10      882.63      894.39     22.75 o 
   4  10  10     2000.46     1970.17     38.59 o 
   5  10  10      277.31      252.72     16.68 o 
   6  10  10       36.92       39.21     12.49 o 
   7  10  10        9.15       -9.37      9.37 o 
   8  10  10        4.57        4.93      9.61 o 
   9  10  10       66.14       66.43     14.19 o 
 -10  11  10       66.05       92.41     24.57 o 
  -9  11  10       30.07       25.99     18.34 o 
  -8  11  10      117.41      147.80     25.24 o 
  -7  11  10       22.66       16.40     17.96 o 
  -6  11  10      249.32      219.56     16.00 o 
  -5  11  10      106.69       93.29     14.41 o 
  -4  11  10     3040.34     3062.75     51.81 o 
  -3  11  10      488.22      516.05     14.97 o 
  -2  11  10      762.08      767.40     16.75 o 
  -1  11  10      219.26      219.40      8.94 o 
   0  11  10      222.12      229.21      9.05 o 
   1  11  10      610.35      630.02     15.77 o 
   2  11  10        0.93       -4.24      4.24 o 
   3  11  10        6.29        7.26      5.81 o 
   4  11  10       32.51       28.72      7.42 o 
   5  11  10      663.92      697.47     31.66 o 
   6  11  10      507.08      480.91     50.20 o 
   7  11  10      122.09       92.76     17.08 o 
   8  11  10        7.77       -2.27      8.88 o 
   9  11  10       25.02       23.82     11.96 o 
 -10  12  10        0.05        9.06     17.89 o 
  -9  12  10        5.28       -5.33     14.07 o 
  -8  12  10      126.45      104.77     24.00 o 
  -7  12  10       32.62       89.42     19.79 o 
  -6  12  10     2267.47     2034.76     43.45 o 
  -5  12  10      335.00      332.49     19.08 o 
  -4  12  10      468.20      510.51     20.01 o 
  -3  12  10      305.99      313.96     12.40 o 
  -2  12  10      600.80      598.89     16.21 o 
  -1  12  10      878.92      882.03     19.43 o 
   0  12  10      299.77      288.14     10.17 o 
   1  12  10       70.49       73.83      8.21 o 
   2  12  10       49.40       46.33      6.73 o 
   3  12  10      152.85      175.50     14.32 o 
   4  12  10      728.07      657.58     25.20 o 
   5  12  10      222.19      248.22     20.98 o 
   6  12  10        0.01        7.28     10.43 o 
   7  12  10      417.85      393.51     28.16 o 
   8  12  10       23.83       17.22     13.32 o 
   9  12  10        0.86        2.92     11.38 o 
 -10  13  10        4.79       31.24     19.51 o 
  -9  13  10        0.65        9.98     14.63 o 
  -8  13  10      150.84      193.48     40.22 o 
  -7  13  10      442.85      456.39     36.00 o 
  -6  13  10      432.33      373.98     22.17 o 
  -5  13  10        1.33       -2.29      9.29 o 
  -4  13  10       70.57       87.75     11.41 o 
  -3  13  10      822.79      803.24     19.41 o 
  -2  13  10      203.50      207.76     10.34 o 
  -1  13  10       32.15       23.89      6.03 o 
   0  13  10      205.45      226.11     12.63 o 
   1  13  10      410.11      390.85     18.85 o 
   2  13  10     2114.42     1989.30     42.48 o 
   3  13  10        8.52        8.54      7.29 o 
   4  13  10      332.21      350.11     19.28 o 
   5  13  10      186.64      228.87     20.86 o 
   6  13  10      169.95      129.90     18.04 o 
   7  13  10        0.06       28.03     12.55 o 
   8  13  10      105.58      138.46     21.52 o 
   9  13  10      411.66      453.93     27.86 o 
 -10  14  10        3.70       32.41     20.43 o 
  -9  14  10      199.76      227.00     58.57 o 
  -8  14  10      198.33      166.02     26.08 o 
  -7  14  10      104.44      116.04     33.19 o 
  -6  14  10        3.71       14.23     11.49 o 
  -5  14  10       41.03       34.18     10.30 o 
  -4  14  10      339.35      343.14     17.47 o 
  -3  14  10      296.16      285.67     13.71 o 
  -2  14  10      190.68      191.08     10.17 o 
  -1  14  10      256.64      249.84     17.11 o 
   0  14  10      694.12      757.57     35.07 o 
   1  14  10      255.52      265.01     14.94 o 
   2  14  10        1.72       -0.51      7.06 o 
   3  14  10     2305.32     2166.70     47.20 o 
   4  14  10       71.13       79.21     21.06 o 
   5  14  10      553.94      508.48     28.82 o 
   6  14  10      230.47      198.61     20.88 o 
   7  14  10       17.66       -1.37     16.70 o 
   8  14  10       37.50       23.99     17.80 o 
   9  14  10       69.22       92.73     15.98 o 
 -10  15  10       97.92      130.07     44.12 o 
  -9  15  10      101.42      105.32     25.67 o 
  -8  15  10       36.06       50.76     19.30 o 
  -7  15  10       62.17       88.66     20.79 o 
  -6  15  10      303.30      317.51     23.88 o 
  -5  15  10       55.87       52.04     11.47 o 
  -4  15  10      230.87      242.89     15.28 o 
  -3  15  10      366.73      333.54     19.21 o 
  -2  15  10        6.00       -1.21      5.26 o 
  -1  15  10      644.74      641.80     21.08 o 
   0  15  10        0.00       -6.07      6.07 o 
   1  15  10       18.98       19.58      6.40 o 
   2  15  10       69.74       42.43      9.88 o 
   3  15  10        0.91       -6.92      6.92 o 
   4  15  10      137.53      129.70     16.71 o 
   5  15  10        9.41        2.89      9.89 o 
   6  15  10      122.10       93.71     17.77 o 
   7  15  10       12.40        0.71     10.74 o 
   8  15  10       41.60       50.54     15.87 o 
   9  15  10       41.92       40.37     15.24 o 
 -10  16  10       60.12       81.69     25.11 o 
  -9  16  10        0.06        5.99     19.52 o 
  -8  16  10       33.71       40.30     20.69 o 
  -7  16  10        5.45       25.32     17.57 o 
  -6  16  10       67.66      103.88     17.92 o 
  -5  16  10     1513.85     1486.80     51.11 o 
  -4  16  10        5.67       -7.74      8.74 o 
  -3  16  10      733.16      743.12     24.13 o 
  -2  16  10       67.10       70.77      9.32 o 
  -1  16  10      461.81      494.27     19.20 o 
   0  16  10       46.51       48.65      8.98 o 
   1  16  10      562.96      518.47     20.22 o 
   2  16  10      124.03      169.33     13.95 o 
   3  16  10     2569.94     2485.08     52.59 o 
   4  16  10       83.88       72.70     14.30 o 
   5  16  10      582.05      599.15     31.15 o 
   6  16  10      352.40      326.68     47.08 o 
   7  16  10       44.59       49.13     16.58 o 
   8  16  10      138.84      167.82     22.90 o 
 -10  17  10        3.82       11.60     26.55 o 
  -9  17  10        3.64       -1.79     17.44 o 
  -8  17  10        0.00       -3.31     15.01 o 
  -7  17  10       15.61        2.49     15.95 o 
  -6  17  10        2.88       18.12     13.13 o 
  -5  17  10        0.01        1.28     10.23 o 
  -4  17  10        9.90       -2.62      7.77 o 
  -3  17  10        5.21       -3.93     10.98 o 
  -2  17  10       90.12       89.47     10.09 o 
  -1  17  10      605.76      612.40     21.99 o 
   0  17  10      511.50      519.44     20.07 o 
   1  17  10      108.90      135.81     18.94 o 
   2  17  10     4634.79     4405.12     76.75 o 
   3  17  10      459.09      439.25     25.24 o 
   4  17  10     1430.06     1309.33     60.04 o 
   5  17  10      123.84      105.88     16.70 o 
   6  17  10        0.05       -5.21     12.82 o 
   7  17  10       21.01       18.84     14.70 o 
   8  17  10      147.56      165.71     43.29 o 
  -9  18  10       26.14       44.73     33.58 o 
  -8  18  10       22.85        7.38     16.88 o 
  -7  18  10       53.07      100.76     44.90 o 
  -6  18  10       13.12       16.43     13.64 o 
  -5  18  10      444.77      468.48     37.55 o 
  -4  18  10       34.70       39.75     19.34 o 
  -3  18  10        9.76       22.19     11.88 o 
  -2  18  10       73.67       69.63      9.73 o 
  -1  18  10      298.66      312.91     15.14 o 
   0  18  10      327.57      297.30     22.21 o 
   1  18  10       62.94       69.38     16.91 o 
   2  18  10      702.12      690.48     27.92 o 
   3  18  10       28.96        9.28     13.64 o 
   4  18  10     1056.61     1023.62     39.08 o 
   5  18  10      168.90      185.59     20.30 o 
   6  18  10       15.40       17.24     11.72 o 
   7  18  10        0.21       -5.21     18.90 o 
   8  18  10        0.29       19.31     18.72 o 
  -9  19  10       15.48       26.89     18.57 o 
  -8  19  10        4.63       23.98     16.88 o 
  -7  19  10        5.95      -18.56     18.56 o 
  -6  19  10      467.73      475.40     46.48 o 
  -5  19  10       10.48        7.02     20.70 o 
  -4  19  10      126.63      150.13     20.51 o 
  -3  19  10      759.46      716.14     31.82 o 
  -2  19  10       56.92       42.77      9.90 o 
  -1  19  10      159.78      144.27     11.83 o 
   0  19  10        3.43       -4.75      6.63 o 
   1  19  10      291.29      286.68     16.75 o 
   2  19  10       66.41       84.16     27.20 o 
   3  19  10      260.85      277.69     50.91 o 
   4  19  10      101.38      121.82     17.09 o 
   5  19  10        2.53        1.02     10.38 o 
   6  19  10        0.02       -4.86     11.51 o 
   7  19  10        4.77       13.86     13.17 o 
   8  19  10       98.89      114.44     36.18 o 
  -9  20  10        0.62       28.11     31.24 o 
  -8  20  10       12.67      -16.40     27.33 o 
  -7  20  10        0.00        7.19     21.45 o 
  -6  20  10       34.52       12.22     36.70 o 
  -5  20  10        4.25      -19.86     19.86 o 
  -4  20  10      115.16       88.25     30.85 o 
  -3  20  10      794.04      684.06     34.68 o 
  -2  20  10       10.89       -4.19      8.46 o 
  -1  20  10      511.90      559.40     19.89 o 
   0  20  10      120.24      250.28     18.50 o 
   1  20  10      418.95      412.46     23.76 o 
   2  20  10      450.29      390.54     24.15 o 
   3  20  10      165.55      122.93     23.64 o 
   4  20  10      268.65      297.63     23.12 o 
   5  20  10       46.37       64.77     14.72 o 
   6  20  10        1.90       -6.52     10.55 o 
   7  20  10       96.76      138.91     21.19 o 
   8  20  10        0.17      -11.61     17.97 o 
  -9  21  10      130.16      217.88     46.86 o 
  -8  21  10       14.48      -10.15     28.11 o 
  -7  21  10        0.24        6.72     43.73 o 
  -6  21  10      266.08      196.62     30.06 o 
  -5  21  10       73.45       78.09     24.83 o 
  -4  21  10      385.65      401.01     62.10 o 
  -3  21  10      430.22      412.20     28.55 o 
  -2  21  10       24.53       29.56     10.73 o 
  -1  21  10     1288.31     1194.77     33.53 o 
   0  21  10      444.38      403.33     23.48 o 
   1  21  10        4.52       -7.44      7.44 o 
   2  21  10      394.31      432.53     45.52 o 
   3  21  10      623.80      613.05     31.14 o 
   4  21  10      392.65      458.22     28.22 o 
   5  21  10      217.59      196.75     21.11 o 
   6  21  10        5.48       21.74     14.94 o 
   7  21  10       20.26       22.84     14.35 o 
  -9  22  10       15.52       26.55     31.24 o 
  -8  22  10       98.13      108.55     40.61 o 
  -7  22  10      118.61      103.32     27.30 o 
  -6  22  10       10.35        4.44     22.11 o 
  -5  22  10       88.20      106.59     29.28 o 
  -4  22  10       90.59       90.95     25.46 o 
  -3  22  10      509.39      532.58     39.26 o 
  -2  22  10        3.94       17.41     10.21 o 
  -1  22  10       34.68       15.99     20.53 o 
   0  22  10       28.84       20.76      9.81 o 
   1  22  10       37.45       45.11     13.85 o 
   2  22  10     3204.73     2984.97     71.81 o 
   3  22  10     1556.12     1604.04     50.77 o 
   4  22  10      197.69      221.70     21.99 o 
   5  22  10      112.92       98.10     17.45 o 
   6  22  10      274.50      320.52     27.37 o 
   7  22  10       63.36       46.64     20.38 o 
  -8  23  10       12.36       14.84     32.80 o 
  -7  23  10       19.09       29.25     24.01 o 
  -6  23  10      170.31      194.31     31.90 o 
  -5  23  10       52.06       68.76     25.88 o 
  -4  23  10       16.26       22.52     20.21 o 
  -3  23  10      243.94      159.15     27.88 o 
  -2  23  10      332.43      339.62     22.93 o 
  -1  23  10      331.94      368.17     27.53 o 
   0  23  10      686.38      676.94     29.82 o 
   1  23  10      220.64      201.44     19.08 o 
   2  23  10      545.58      514.48     28.50 o 
   3  23  10       28.87       14.46     12.07 o 
   4  23  10       25.13       19.97     12.20 o 
   5  23  10       78.38      131.98     19.51 o 
   6  23  10      228.97      286.51     26.76 o 
   7  23  10       17.19        8.47     14.07 o 
  -8  24  10       22.02       57.79     33.58 o 
  -7  24  10       55.93       56.69     27.13 o 
  -6  24  10       53.27       14.40     22.88 o 
  -5  24  10       61.42       51.44     32.80 o 
  -4  24  10        2.02        5.25     21.00 o 
  -3  24  10      243.64      242.03     37.49 o 
  -2  24  10      477.39      442.74     39.44 o 
  -1  24  10      323.55      377.58     28.83 o 
   0  24  10      169.28      174.98     25.04 o 
   1  24  10        1.58       -5.50      9.53 o 
   2  24  10     1285.11     1218.15     46.66 o 
   3  24  10      112.80       93.49     22.51 o 
   4  24  10      160.06      151.72     23.79 o 
   5  24  10      105.64       90.22     17.66 o 
   6  24  10      453.96      502.39     41.02 o 
   7  24  10        0.14       -7.81     17.46 o 
  -8  25  10      186.09      267.87     52.32 o 
  -7  25  10       13.81      -44.12     44.12 o 
  -6  25  10        9.39       17.10     23.45 o 
  -5  25  10        2.71       22.50     24.34 o 
  -4  25  10       98.92      117.09     27.23 o 
  -3  25  10      638.26      575.86     42.59 o 
  -2  25  10      216.90      256.06     32.80 o 
  -1  25  10      722.12      711.48     39.00 o 
   0  25  10      358.45      376.96     58.84 o 
   1  25  10       87.18       92.57     15.91 o 
   2  25  10       32.16       14.02     11.18 o 
   3  25  10      328.63      319.05     25.25 o 
   4  25  10        4.71       -2.80     11.64 o 
   5  25  10       78.13       75.04     17.83 o 
   6  25  10        9.30       33.42     14.82 o 
  -7  26  10        0.04      -12.19     30.45 o 
  -6  26  10      119.89      169.90     32.08 o 
  -5  26  10      196.79      133.76     32.41 o 
  -4  26  10        6.95       17.02     20.79 o 
  -3  26  10       12.23       -1.37     20.07 o 
  -2  26  10        1.12       20.29     20.34 o 
  -1  26  10       35.50       73.96     18.55 o 
   0  26  10      443.11      502.66     29.36 o 
   1  26  10        5.86       12.65     10.77 o 
   2  26  10      332.67      299.21     23.77 o 
   3  26  10      224.07      200.27     23.30 o 
   4  26  10        0.05        6.43     12.38 o 
   5  26  10       63.09       85.32     33.64 o 
   6  26  10       11.87       37.31     15.99 o 
  -7  27  10       69.14       80.92     33.58 o 
  -6  27  10       11.65       39.76     27.58 o 
  -5  27  10      340.84      356.93     39.66 o 
  -4  27  10       43.31       56.47     25.67 o 
  -3  27  10       59.87       33.67     22.39 o 
  -2  27  10      123.44       72.03     25.10 o 
  -1  27  10      129.46      150.39     25.38 o 
   0  27  10       99.07      102.35     20.79 o 
   1  27  10        1.48       -2.93      9.82 o 
   2  27  10     1017.95     1069.30     41.61 o 
   3  27  10      293.29      340.55     32.04 o 
   4  27  10        1.14       -7.07     10.67 o 
   5  27  10        9.18       10.77     31.14 o 
   6  27  10       60.72      107.56     29.28 o 
  -7  28  10       20.47      -26.55     42.17 o 
  -6  28  10       40.01      -13.97     24.39 o 
  -5  28  10      123.26      105.77     31.71 o 
  -4  28  10      299.58      397.37     41.02 o 
  -3  28  10       20.17       20.97     37.48 o 
  -2  28  10        5.81      -19.64     19.64 o 
  -1  28  10      188.23      166.23     24.36 o 
   0  28  10      278.65      273.07     27.55 o 
   1  28  10        5.17       10.18     19.70 o 
   2  28  10       16.24        4.35     17.59 o 
   3  28  10      288.49      293.38     31.41 o 
   4  28  10        4.71       10.78     13.27 o 
   5  28  10       49.33       22.52     22.98 o 
  -6  29  10      156.59      175.71     57.01 o 
  -5  29  10        7.61       47.79     28.17 o 
  -4  29  10        1.96      -19.96     27.33 o 
  -3  29  10        1.72      -20.13     39.04 o 
  -2  29  10        5.82       24.98     40.61 o 
  -1  29  10       24.15       21.37     18.01 o 
   0  29  10      974.55     1018.35     50.89 o 
   1  29  10       98.70       99.44     17.60 o 
   2  29  10        1.97        4.70     12.10 o 
   3  29  10       15.27        6.68     12.15 o 
   4  29  10        8.76        2.71     23.83 o 
   5  29  10        0.81      -16.63     18.29 o 
  -6  30  10      156.93      159.31     53.89 o 
  -5  30  10       36.44      -28.11     42.17 o 
  -4  30  10        0.06       29.32     25.51 o 
  -3  30  10       52.27       39.94     26.56 o 
  -2  30  10      123.07      103.63     28.89 o 
  -1  30  10        7.44       20.72     22.18 o 
   0  30  10      108.16       90.13     33.95 o 
   1  30  10       12.18       22.20     12.39 o 
   2  30  10       54.88       57.16     15.67 o 
   3  30  10       55.80       45.27     15.78 o 
   4  30  10      177.61      191.68     31.37 o 
  -5  31  10       71.43      167.90     56.23 o 
  -4  31  10       38.87      -22.65     45.29 o 
  -3  31  10       55.53       26.75     39.83 o 
  -2  31  10        0.32       -4.73     23.52 o 
  -1  31  10        2.69      -20.30     20.94 o 
   0  31  10        5.62       14.31     16.43 o 
   1  31  10      170.95      154.09     20.67 o 
   2  31  10        0.00        9.82     12.61 o 
   3  31  10       26.57       18.80     14.74 o 
   4  31  10       15.64       36.41     15.61 o 
  -4  32  10       10.58       49.20     45.29 o 
  -3  32  10       10.22      -13.28     45.29 o 
  -2  32  10        1.43       10.96     25.27 o 
  -1  32  10       10.60       23.00     24.82 o 
   0  32  10        6.62       61.59     21.18 o 
   1  32  10       63.17       50.33     15.53 o 
   2  32  10      192.22      182.15     33.54 o 
   3  32  10       55.47      109.33     20.43 o 
  -4  33  10       58.57       60.13     53.10 o 
  -3  33  10        1.63      -15.62     42.17 o 
  -2  33  10        0.96      -28.89     42.95 o 
  -1  33  10        5.03      -22.65     40.61 o 
   0  33  10        0.85       26.15     26.16 o 
   1  33  10        6.22       -4.27     26.41 o 
   2  33  10        1.47        9.07     27.91 o 
  -1  34  10        0.15      -38.26     40.61 o 
   0  34  10       29.78       20.30     21.87 o 
   1  34  10        0.30       15.62     21.08 o 
 -11   0  11       22.70       53.88     33.58 o 
  -9   0  11      248.26      246.80     45.30 o 
  -7   0  11      140.57       72.63     28.90 o 
  -5   0  11     2679.62     2723.24    249.24 o 
  -3   0  11      828.26      793.49     32.16 o 
  -1   0  11      193.86      189.69     19.60 o 
   1   0  11      136.09      162.95     17.34 o 
   3   0  11        0.34       -6.72      6.72 o 
   5   0  11       59.46       52.89     13.01 o 
   7   0  11      471.32      368.15     27.14 o 
   9   0  11      246.46      283.19     27.92 o 
 -11   1  11       32.57       38.57     21.25 o 
 -10   1  11      124.83      193.55     53.49 o 
  -9   1  11        0.63      -10.69     16.79 o 
  -8   1  11       11.92        9.37     15.67 o 
  -7   1  11      138.99      135.07     24.13 o 
  -6   1  11      103.64       91.58     13.93 o 
  -5   1  11       25.91       42.53     11.03 o 
  -4   1  11       52.56       47.93      7.68 o 
  -3   1  11      809.85      828.41     28.41 o 
  -2   1  11      666.92      631.54     14.76 o 
  -1   1  11        0.23       -8.81      8.81 o 
   0   1  11        2.70        2.11      6.54 o 
   1   1  11       51.07       62.49      9.57 o 
   2   1  11      230.20      248.03      9.90 o 
   3   1  11        0.85       -1.47      4.93 o 
   4   1  11       11.88       11.25      5.94 o 
   5   1  11     1122.08      995.19     29.77 o 
   6   1  11      418.78      459.32     19.83 o 
   7   1  11      152.02      152.82     19.31 o 
   8   1  11       16.19       13.22      9.36 o 
   9   1  11       11.97       -1.33      9.70 o 
 -11   2  11      157.23      228.43     35.61 o 
 -10   2  11       52.50       42.43     22.26 o 
  -9   2  11       91.44       94.96     22.79 o 
  -8   2  11      139.78      166.13     25.67 o 
  -7   2  11        8.40       43.66     18.90 o 
  -6   2  11      943.40      956.70     32.14 o 
  -5   2  11      566.11      557.62     23.00 o 
  -4   2  11      883.28      877.62     17.21 o 
  -3   2  11      491.80      468.86     14.35 o 
  -2   2  11     2614.30     2531.58     40.32 o 
  -1   2  11        0.83       -1.21      9.40 o 
   0   2  11       69.37       75.54      7.98 o 
   1   2  11       80.53       84.57      6.73 o 
   2   2  11       95.77       91.54      6.68 o 
   3   2  11      756.15      749.68     20.27 o 
   4   2  11       87.41       81.98     10.50 o 
   5   2  11        0.05       -5.51      5.79 o 
   6   2  11        3.82        7.17      8.44 o 
   7   2  11       23.90       24.16      8.82 o 
   8   2  11        4.18       -6.88      6.88 o 
   9   2  11      128.94      173.10     16.89 o 
 -11   3  11      102.31      175.37     63.26 o 
 -10   3  11      949.98      931.57     56.58 o 
  -9   3  11        4.72       11.27     15.90 o 
  -8   3  11        1.30       18.87     15.18 o 
  -7   3  11      128.59       93.65     37.49 o 
  -6   3  11      310.31      241.00     18.70 o 
  -5   3  11       26.29       21.46     10.61 o 
  -4   3  11       23.42       32.92      7.47 o 
  -3   3  11      116.56       95.49      6.95 o 
  -2   3  11      511.72      545.39     14.64 o 
  -1   3  11      294.62      293.22     23.79 o 
   0   3  11      160.34      139.56      9.69 o 
   1   3  11      295.02      284.18     10.88 o 
   2   3  11     1804.22     1896.81     26.03 o 
   3   3  11      128.25      111.09      9.67 o 
   4   3  11       17.78       11.91      6.97 o 
   5   3  11      599.75      577.14     20.38 o 
   6   3  11      397.30      346.34     17.69 o 
   7   3  11      178.74      170.05     14.65 o 
   8   3  11       91.82      118.57     13.87 o 
   9   3  11      154.21      188.51     18.02 o 
 -11   4  11        0.63       50.76     22.64 o 
 -10   4  11      490.00      636.65     83.58 o 
  -9   4  11       11.29       43.32     19.70 o 
  -8   4  11        0.01        7.84     15.38 o 
  -7   4  11       62.90       47.68     36.70 o 
  -6   4  11     5358.46     5032.08     88.38 o 
  -5   4  11       54.73       65.80     10.30 o 
  -4   4  11      867.57      846.18     23.30 o 
  -3   4  11      216.43      227.22     10.29 o 
  -2   4  11     1259.56     1326.92     20.62 o 
  -1   4  11      572.81      607.81     16.29 o 
   0   4  11      978.01     1056.45     22.38 o 
   1   4  11      231.35      256.85     19.97 o 
   2   4  11      756.29      756.81     14.95 o 
   3   4  11     1346.63     1294.66     30.74 o 
   4   4  11      174.18      155.82     12.73 o 
   5   4  11       93.65       69.20     11.25 o 
   6   4  11      556.68      555.00     21.35 o 
   7   4  11        6.76        4.87     10.45 o 
   8   4  11      213.51      249.91     19.13 o 
   9   4  11       46.05       45.70     12.00 o 
 -11   5  11        0.92       11.74     21.08 o 
 -10   5  11      140.70      196.61     50.76 o 
  -9   5  11      476.35      507.19     40.86 o 
  -8   5  11      114.54      106.07     23.57 o 
  -7   5  11       77.61      106.27     21.81 o 
  -6   5  11      143.38      137.12     16.01 o 
  -5   5  11       41.99       42.00      9.77 o 
  -4   5  11      168.64      154.10     14.16 o 
  -3   5  11       44.00       52.54      7.57 o 
  -2   5  11      558.57      601.77     13.44 o 
  -1   5  11       23.80       36.27      6.88 o 
   0   5  11        9.60        5.91      8.78 o 
   1   5  11      132.92      146.60     14.58 o 
   2   5  11       23.56       24.60      4.96 o 
   3   5  11       73.12       72.76      8.42 o 
   4   5  11       31.10       36.05     14.59 o 
   5   5  11      460.95      436.56     22.72 o 
   6   5  11      132.96      116.66     12.07 o 
   7   5  11      760.77      746.35     25.59 o 
   8   5  11       15.69        8.64      8.91 o 
   9   5  11        4.35       15.31     10.25 o 
 -11   6  11       58.20       56.23     31.24 o 
 -10   6  11       95.40      130.60     27.59 o 
  -9   6  11       39.35       34.84     37.87 o 
  -8   6  11        3.01        3.77     16.28 o 
  -7   6  11      823.24      720.03     68.37 o 
  -6   6  11      286.74      254.25     22.32 o 
  -5   6  11      475.91      484.90     19.43 o 
  -4   6  11        0.02       -2.88      7.45 o 
  -3   6  11       25.00       18.65      5.20 o 
  -2   6  11      130.20      126.19      7.82 o 
  -1   6  11      139.17      140.51      9.53 o 
   0   6  11      794.51      766.02     19.91 o 
   1   6  11       76.63      102.19     10.20 o 
   2   6  11      894.71      866.98     16.64 o 
   3   6  11      379.97      410.01     16.42 o 
   4   6  11      184.46      148.39     12.60 o 
   5   6  11        6.44       10.45      7.39 o 
   6   6  11      226.62      244.50     18.58 o 
   7   6  11      331.01      342.00     37.66 o 
   8   6  11       80.02       73.34     12.96 o 
   9   6  11        5.91       11.96     11.55 o 
 -11   7  11      145.78      206.95     46.08 o 
 -10   7  11       14.84       19.37     18.35 o 
  -9   7  11      296.99      409.01     56.23 o 
  -8   7  11        0.05       16.05     17.23 o 
  -7   7  11       80.21      129.48     30.85 o 
  -6   7  11       51.48       55.06     12.72 o 
  -5   7  11      777.72      690.16     22.87 o 
  -4   7  11      105.91       94.65     10.84 o 
  -3   7  11        0.34       -2.46      4.24 o 
  -2   7  11        6.62       12.48      4.78 o 
  -1   7  11      953.35      933.51     20.20 o 
   0   7  11      123.47      120.70     10.70 o 
   1   7  11       58.17       58.80      5.11 o 
   2   7  11        3.35       -0.47      4.29 o 
   3   7  11     1424.38     1412.57     28.69 o 
   4   7  11       79.66       85.00     10.55 o 
   5   7  11        0.01        0.93      9.07 o 
   6   7  11      183.19      178.21     16.39 o 
   7   7  11       67.88       41.94     10.47 o 
   8   7  11       26.63       36.81     12.85 o 
   9   7  11        3.10       -0.67     11.07 o 
 -11   8  11      124.60      107.77     38.27 o 
 -10   8  11       50.72       32.52     20.34 o 
  -9   8  11      397.76      495.00     41.40 o 
  -8   8  11        4.01        1.56     25.77 o 
  -7   8  11       34.94       35.92     18.57 o 
  -6   8  11      275.14      285.55     19.94 o 
  -5   8  11       49.66       46.57     10.46 o 
  -4   8  11        2.59       12.76      8.43 o 
  -3   8  11     1083.64     1028.93     21.01 o 
  -2   8  11      294.36      322.94     10.73 o 
  -1   8  11      759.29      748.15     16.84 o 
   0   8  11      502.10      509.44     15.95 o 
   1   8  11      181.91      201.90      8.52 o 
   2   8  11      405.12      385.90     15.44 o 
   3   8  11       95.45      100.34      9.45 o 
   4   8  11      545.28      490.01     17.83 o 
   5   8  11      232.80      217.84     16.42 o 
   6   8  11        6.12       27.48     10.40 o 
   7   8  11        3.00        1.29      8.90 o 
   8   8  11        7.92       -5.01      9.38 o 
   9   8  11       60.79       64.77     14.94 o 
 -10   9  11       79.50      111.17     27.33 o 
  -9   9  11       42.62       37.66     19.51 o 
  -8   9  11       80.86       97.88     38.66 o 
  -7   9  11        0.06       -0.99     15.73 o 
  -6   9  11       12.02       18.50     13.31 o 
  -5   9  11      291.87      259.87     16.14 o 
  -4   9  11      181.42      155.09     12.88 o 
  -3   9  11      202.68      206.25     10.15 o 
  -2   9  11      458.98      463.74     13.09 o 
  -1   9  11       46.77       44.81      5.53 o 
   0   9  11      772.29      721.05     14.21 o 
   1   9  11       35.48       42.50      6.17 o 
   2   9  11      131.84      138.90      9.88 o 
   3   9  11      613.20      577.08     18.90 o 
   4   9  11     1457.08     1412.09     32.88 o 
   5   9  11      634.09      609.51     31.35 o 
   6   9  11       13.85       -5.17      9.80 o 
   7   9  11       36.34       23.33     12.98 o 
   8   9  11        1.08       -0.14     10.82 o 
   9   9  11      338.33      377.19     29.65 o 
 -10  10  11       83.57       89.92     28.50 o 
  -9  10  11      100.65      116.47     25.33 o 
  -8  10  11      149.67      151.39     26.44 o 
  -7  10  11       25.50        8.53     14.84 o 
  -6  10  11       48.15       58.64     26.55 o 
  -5  10  11     2629.16     2453.68     46.61 o 
  -4  10  11       27.17       17.80      9.27 o 
  -3  10  11      861.68      867.49     19.87 o 
  -2  10  11      377.58      393.44     13.13 o 
  -1  10  11      293.94      288.95     13.44 o 
   0  10  11      684.69      643.55     14.01 o 
   1  10  11     3068.72     3055.64     46.59 o 
   2  10  11      304.22      296.92     13.22 o 
   3  10  11        4.16        1.65      5.38 o 
   4  10  11      543.64      511.26     19.04 o 
   5  10  11      176.98      163.23     18.26 o 
   6  10  11      326.60      292.64     24.62 o 
   7  10  11       12.98       14.60     13.01 o 
   8  10  11       86.73       87.96     17.81 o 
   9  10  11       11.65      -10.38     10.38 o 
 -10  11  11       21.89       19.68     18.19 o 
  -9  11  11       45.46       53.42     21.39 o 
  -8  11  11       33.54       20.65     17.19 o 
  -7  11  11        4.96       -5.96     15.00 o 
  -6  11  11      204.48      240.15     27.00 o 
  -5  11  11        0.23       -7.31      8.74 o 
  -4  11  11      318.81      300.71     16.25 o 
  -3  11  11      222.31      225.29     10.96 o 
  -2  11  11        0.23       -4.99      4.99 o 
  -1  11  11     1638.04     1668.60     27.41 o 
   0  11  11      642.78      747.29     16.84 o 
   1  11  11       31.31       52.31      6.52 o 
   2  11  11      108.47      112.84      9.07 o 
   3  11  11        8.09        0.99      5.54 o 
   4  11  11      112.50      138.52     17.97 o 
   5  11  11        7.50       16.63     10.97 o 
   6  11  11      132.47      112.42     32.40 o 
   7  11  11       54.43       50.65     29.11 o 
   8  11  11       51.53       75.38     15.42 o 
   9  11  11       15.85       41.47     14.24 o 
 -10  12  11        1.93       10.79     28.11 o 
  -9  12  11      132.38      163.04     28.46 o 
  -8  12  11        7.59        3.14     15.72 o 
  -7  12  11       11.90       21.33     19.13 o 
  -6  12  11      140.20      120.81     17.50 o 
  -5  12  11      486.38      493.83     21.00 o 
  -4  12  11       92.33       58.34     10.75 o 
  -3  12  11      807.60      745.62     18.88 o 
  -2  12  11       33.79       47.01      7.39 o 
  -1  12  11      403.74      402.36     14.86 o 
   0  12  11      786.68      754.49     17.32 o 
   1  12  11      406.41      383.97     14.54 o 
   2  12  11       14.60       23.35      8.79 o 
   3  12  11      274.18      259.27     16.26 o 
   4  12  11        7.64        7.12      9.41 o 
   5  12  11      208.84      212.74     20.80 o 
   6  12  11      102.93       98.32     16.82 o 
   7  12  11       36.99       37.94     16.83 o 
   8  12  11      124.20      156.29     22.31 o 
   9  12  11      247.42      307.42     31.14 o 
 -10  13  11        0.28        6.32     17.34 o 
  -9  13  11       92.81      102.81     24.85 o 
  -8  13  11       91.78       96.76     23.57 o 
  -7  13  11      218.23      238.00     49.20 o 
  -6  13  11       60.28       42.12     15.40 o 
  -5  13  11      166.24      173.68     16.36 o 
  -4  13  11       83.66       67.08     11.10 o 
  -3  13  11      175.83      164.83     13.43 o 
  -2  13  11      930.27      939.78     29.29 o 
  -1  13  11      702.53      689.96     18.86 o 
   0  13  11      393.92      418.87     17.37 o 
   1  13  11      698.49      690.75     25.73 o 
   2  13  11        0.51       -1.56      6.40 o 
   3  13  11        3.61       13.58      9.15 o 
   4  13  11      137.31      164.06     18.26 o 
   5  13  11      804.11      802.69     42.47 o 
   6  13  11      215.89      224.33     22.49 o 
   7  13  11        7.66       -0.03     13.26 o 
   8  13  11      114.94      106.37     21.13 o 
 -10  14  11       15.29       37.20     21.00 o 
  -9  14  11        5.94       26.30     19.23 o 
  -8  14  11      158.97      166.90     28.11 o 
  -7  14  11       13.88       22.63     16.30 o 
  -6  14  11      957.27     1026.44     45.74 o 
  -5  14  11      128.99      141.38     15.88 o 
  -4  14  11     1150.97     1056.40     28.80 o 
  -3  14  11      261.80      272.91     15.58 o 
  -2  14  11      292.89      302.00     12.51 o 
  -1  14  11      272.26      274.84     14.67 o 
   0  14  11      589.41      559.41     20.04 o 
   1  14  11      511.53      529.34     20.37 o 
   2  14  11      444.97      431.72     20.14 o 
   3  14  11     3870.70     3679.66     68.38 o 
   4  14  11     1243.55     1198.05     41.94 o 
   5  14  11      315.14      368.35     29.20 o 
   6  14  11       62.47       17.01     12.65 o 
   7  14  11      133.34      126.36     30.52 o 
   8  14  11      119.23      150.95     23.01 o 
 -10  15  11        2.63       29.12     20.62 o 
  -9  15  11        1.91       31.44     19.23 o 
  -8  15  11      133.50      145.07     29.29 o 
  -7  15  11      154.55      178.94     26.08 o 
  -6  15  11       67.67      100.17     25.72 o 
  -5  15  11       69.20       57.51     17.74 o 
  -4  15  11      229.42      219.02     15.40 o 
  -3  15  11       99.24      144.24     12.72 o 
  -2  15  11      670.48      647.36     20.37 o 
  -1  15  11       65.62       73.60      9.53 o 
   0  15  11      656.63      660.92     29.55 o 
   1  15  11        2.30        7.58      6.58 o 
   2  15  11       36.60       43.03      9.92 o 
   3  15  11      667.39      643.89     30.42 o 
   4  15  11      838.27      813.14     84.21 o 
   5  15  11        9.30        3.24     10.67 o 
   6  15  11       80.34       86.10     17.31 o 
   7  15  11      380.91      348.82     31.37 o 
   8  15  11       45.48       73.83     18.91 o 
 -10  16  11        1.43       24.43     23.04 o 
  -9  16  11       91.36      138.47     48.42 o 
  -8  16  11      266.85      265.36     47.25 o 
  -7  16  11        3.45       27.48     17.82 o 
  -6  16  11        6.08       10.59     13.15 o 
  -5  16  11      229.03      224.75     21.14 o 
  -4  16  11      638.33      608.40     25.49 o 
  -3  16  11      129.87      114.16     14.67 o 
  -2  16  11     1877.34     1709.11     34.97 o 
  -1  16  11      805.53      831.72     24.92 o 
   0  16  11      536.73      537.96     20.49 o 
   1  16  11      512.39      506.07     22.66 o 
   2  16  11      362.65      364.25     19.41 o 
   3  16  11        1.60       26.91     10.67 o 
   4  16  11      178.69      206.30     20.05 o 
   5  16  11      197.65      226.35     22.06 o 
   6  16  11      127.58      111.36     18.87 o 
   7  16  11        1.79       15.69     13.84 o 
   8  16  11       30.98       26.40     15.42 o 
  -9  17  11       91.67      111.92     27.00 o 
  -8  17  11      164.95      198.63     41.78 o 
  -7  17  11      463.06      494.46     67.96 o 
  -6  17  11       50.44       79.08     17.30 o 
  -5  17  11       82.75       86.81     23.73 o 
  -4  17  11        2.07      -11.78     16.69 o 
  -3  17  11      164.13      147.70     20.74 o 
  -2  17  11     1056.77     1000.21     31.03 o 
  -1  17  11      928.38      905.45     29.78 o 
   0  17  11       65.33       85.70     10.65 o 
   1  17  11      420.03      443.35     20.14 o 
   2  17  11       26.81       32.07     11.15 o 
   3  17  11      719.01      668.24     34.31 o 
   4  17  11       87.67       70.92     18.74 o 
   5  17  11        2.86        7.03     10.75 o 
   6  17  11        5.00        6.19     11.52 o 
   7  17  11       64.59       54.73     27.23 o 
   8  17  11       16.62       34.34     16.51 o 
  -9  18  11        7.49       25.03     33.97 o 
  -8  18  11      140.29      199.04     29.68 o 
  -7  18  11       36.68       -5.47     25.77 o 
  -6  18  11        1.32       -8.88     18.56 o 
  -5  18  11        0.10        3.17     25.77 o 
  -4  18  11       19.38       30.50     20.41 o 
  -3  18  11       76.52       44.79     16.18 o 
  -2  18  11       17.89       26.95      8.17 o 
  -1  18  11        5.51        4.43     10.72 o 
   0  18  11      158.18      163.94     13.37 o 
   1  18  11       43.50       44.12     11.69 o 
   2  18  11      839.40      851.33     34.09 o 
   3  18  11      106.69      107.47     15.86 o 
   4  18  11        7.03       13.72     11.86 o 
   5  18  11      540.35      519.69     30.97 o 
   6  18  11      147.46      182.74     21.90 o 
   7  18  11       15.30       31.79     13.34 o 
   8  18  11       79.93      181.17     53.10 o 
  -9  19  11        0.78       30.45     30.45 o 
  -8  19  11       81.47      115.58     42.17 o 
  -7  19  11       68.70       64.82     34.36 o 
  -6  19  11        0.03        4.69     24.99 o 
  -5  19  11      292.96      277.12     34.37 o 
  -4  19  11       16.72      -10.54     19.55 o 
  -3  19  11     1296.05     1222.50     56.92 o 
  -2  19  11      273.03      256.51     28.73 o 
  -1  19  11        4.78        9.80      8.36 o 
   0  19  11       11.04       -7.65      7.65 o 
   1  19  11        0.22       14.00      9.07 o 
   2  19  11       40.58       35.18     21.18 o 
   3  19  11      179.87      149.46     18.11 o 
   4  19  11      104.35      130.82     18.11 o 
   5  19  11        0.11        3.63     10.80 o 
   6  19  11       57.49       83.25     17.79 o 
   7  19  11        0.50       -2.32     12.15 o 
  -9  20  11      103.46      144.47     43.73 o 
  -8  20  11      299.96      249.14     51.55 o 
  -7  20  11       40.86       80.43     36.70 o 
  -6  20  11      210.30      220.41     31.72 o 
  -5  20  11       59.42       84.34     24.85 o 
  -4  20  11      251.48      216.38     30.46 o 
  -3  20  11      589.19      537.94     41.13 o 
  -2  20  11     2154.73     2053.23     99.26 o 
  -1  20  11      135.90      122.33     17.77 o 
   0  20  11      892.76      861.88     33.00 o 
   1  20  11      149.15      151.14     19.78 o 
   2  20  11       11.18       14.17     17.51 o 
   3  20  11     1464.41     1447.50     55.20 o 
   4  20  11       54.13       58.75     26.65 o 
   5  20  11      422.22      445.82     29.63 o 
   6  20  11        0.90       -6.81     11.25 o 
   7  20  11        9.31       13.42     14.46 o 
  -9  21  11       69.15       71.06     36.70 o 
  -8  21  11       93.51      101.52     41.39 o 
  -7  21  11        4.15       53.88     32.80 o 
  -6  21  11       12.05       16.84     20.62 o 
  -5  21  11       51.24       70.15     25.94 o 
  -4  21  11       85.36       96.19     24.78 o 
  -3  21  11        0.46       17.96     21.47 o 
  -2  21  11      777.32      806.16     41.65 o 
  -1  21  11       16.87       18.22     19.52 o 
   0  21  11       13.06        7.79      9.52 o 
   1  21  11      310.23      299.19     21.99 o 
   2  21  11      546.24      586.42     29.81 o 
   3  21  11      120.90       95.86     32.17 o 
   4  21  11      118.12       86.97     16.68 o 
   5  21  11       28.28       23.34     24.13 o 
   6  21  11        9.60        7.52     12.45 o 
   7  21  11      154.25      159.91     22.95 o 
  -8  22  11       48.49      128.85     42.17 o 
  -7  22  11       35.51        2.34     31.24 o 
  -6  22  11       16.63       -6.60     33.58 o 
  -5  22  11       17.50        3.33     22.32 o 
  -4  22  11       10.69        9.01     22.70 o 
  -3  22  11        0.23      -14.19     32.02 o 
  -2  22  11       25.49        6.96     19.48 o 
  -1  22  11       42.83       28.43     13.46 o 
   0  22  11       22.26       72.43     13.36 o 
   1  22  11        0.15        0.20      9.01 o 
   2  22  11      506.64      500.09     38.81 o 
   3  22  11       23.68        9.49     10.95 o 
   4  22  11       78.31      119.20     19.21 o 
   5  22  11      279.97      198.83     22.60 o 
   6  22  11       48.44       29.59     24.46 o 
   7  22  11       48.47       56.90     24.41 o 
  -8  23  11      136.06      159.31     46.08 o 
  -7  23  11       10.43      -14.06     29.67 o 
  -6  23  11      293.30      343.34     57.40 o 
  -5  23  11       29.46       38.20     24.90 o 
  -4  23  11       73.72       55.71     32.41 o 
  -3  23  11      148.94      174.44     28.90 o 
  -2  23  11      110.35       88.80     28.89 o 
  -1  23  11        7.29       25.13     13.46 o 
   0  23  11       36.35       46.67     13.10 o 
   1  23  11     1157.89     1196.95     42.04 o 
   2  23  11      297.30      276.88     22.79 o 
   3  23  11       18.18       19.68     12.08 o 
   4  23  11      115.01      127.22     19.46 o 
   5  23  11      235.00      212.42     24.85 o 
   6  23  11      137.79      157.06     22.37 o 
  -8  24  11       21.87       74.19     37.48 o 
  -7  24  11       16.42       10.93     28.89 o 
  -6  24  11      214.56      292.35     39.05 o 
  -5  24  11        0.19      -20.79     20.79 o 
  -4  24  11       37.21       33.24     24.53 o 
  -3  24  11       82.13       78.40     26.79 o 
  -2  24  11      205.14      177.58     44.91 o 
  -1  24  11        0.23       13.40     13.01 o 
   0  24  11      132.23      110.75     18.56 o 
   1  24  11        1.89       21.25     14.21 o 
   2  24  11       19.07       19.17     11.47 o 
   3  24  11       24.28       12.97     13.18 o 
   4  24  11      181.79      229.78     23.02 o 
   5  24  11        8.81       22.68     13.32 o 
   6  24  11        5.12        4.13     13.13 o 
  -7  25  11       34.32       21.08     34.36 o 
  -6  25  11      105.47       89.55     29.57 o 
  -5  25  11       35.69       14.08     24.53 o 
  -4  25  11      312.62      303.87     35.44 o 
  -3  25  11       24.65        1.79     21.67 o 
  -2  25  11        5.55       30.90     21.09 o 
  -1  25  11       11.11       12.74     24.60 o 
   0  25  11      304.67      289.73     36.27 o 
   1  25  11      282.15      284.13     23.08 o 
   2  25  11      557.62      489.95     29.82 o 
   3  25  11      803.76      775.36     37.12 o 
   4  25  11      189.09      198.26     37.71 o 
   5  25  11       66.89      105.47     21.55 o 
   6  25  11        0.24       17.10     13.86 o 
  -7  26  11        3.51        6.25     31.24 o 
  -6  26  11      100.52       76.18     46.86 o 
  -5  26  11       94.78       61.79     53.49 o 
  -4  26  11       78.16       82.58     48.03 o 
  -3  26  11       52.82       44.41     24.76 o 
  -2  26  11       93.84       60.31     23.26 o 
  -1  26  11       33.09       59.87     17.46 o 
   0  26  11        3.43        9.02     10.23 o 
   1  26  11      677.95      673.92     33.41 o 
   2  26  11      424.58      477.47     34.37 o 
   3  26  11       54.37       65.34     15.99 o 
   4  26  11       75.87       49.85     15.80 o 
   5  26  11        0.00        6.09     12.41 o 
  -7  27  11       23.59       10.93     35.92 o 
  -6  27  11       11.14       10.74     30.45 o 
  -5  27  11        3.16       -8.77     23.44 o 
  -4  27  11       59.25       49.56     26.23 o 
  -3  27  11        4.44       29.50     25.11 o 
  -2  27  11       26.54       15.09     23.11 o 
  -1  27  11       25.40       18.67     29.67 o 
   0  27  11        0.71        8.25     15.75 o 
   1  27  11       34.82       32.28     12.99 o 
   2  27  11        6.93       -6.94     12.35 o 
   3  27  11      198.08      188.70     21.85 o 
   4  27  11       49.23       44.36     16.45 o 
   5  27  11        0.17       12.77     13.78 o 
  -6  28  11       16.37       20.93     27.33 o 
  -5  28  11        1.76      -24.34     42.56 o 
  -4  28  11       22.55        5.39     25.01 o 
  -3  28  11      186.02      167.26     31.71 o 
  -2  28  11        2.99       45.36     24.95 o 
  -1  28  11       14.85        7.03     39.83 o 
   0  28  11        8.01        8.62     12.51 o 
   1  28  11       41.44       73.86     15.67 o 
   2  28  11       12.56       32.11     13.57 o 
   3  28  11       29.64       56.05     16.39 o 
   4  28  11       84.04       65.03     26.92 o 
   5  28  11      247.42      314.63     39.40 o 
  -6  29  11        0.54      -24.84     24.84 o 
  -5  29  11      132.68      170.49     36.33 o 
  -4  29  11       81.21       79.26     28.51 o 
  -3  29  11      121.31       60.05     28.89 o 
  -2  29  11        1.48      -20.21     20.21 o 
  -1  29  11       15.20      -34.36     34.36 o 
   0  29  11       43.00       26.03     14.06 o 
   1  29  11      685.21      792.19     45.31 o 
   2  29  11        6.59        9.30     19.16 o 
   3  29  11      344.94      391.11     29.36 o 
   4  29  11        0.13      -14.77     17.10 o 
  -5  30  11      148.28       92.47     32.44 o 
  -4  30  11      200.31      253.74     52.72 o 
  -3  30  11        6.54       24.80     25.83 o 
  -2  30  11       60.02       50.88     26.27 o 
  -1  30  11        2.41       -5.62     21.67 o 
   0  30  11       14.37        9.42     12.00 o 
   1  30  11      135.64      176.97     21.37 o 
   2  30  11      245.55      262.66     24.49 o 
   3  30  11       69.49       79.23     37.08 o 
   4  30  11        0.04      -18.74     18.74 o 
  -4  31  11       61.43       63.70     30.19 o 
  -3  31  11       12.85       12.69     24.84 o 
  -2  31  11      191.99      200.75     65.21 o 
  -1  31  11        5.38       -4.11     30.85 o 
   0  31  11       64.93       66.98     34.75 o 
   1  31  11       75.94      127.17     32.06 o 
   2  31  11      293.91      300.04     26.54 o 
   3  31  11        4.26       24.56     15.00 o 
  -4  32  11        0.04       26.55     46.07 o 
  -3  32  11        5.98       -7.81     46.85 o 
  -2  32  11        4.34       29.33     26.71 o 
  -1  32  11        4.04       28.36     25.32 o 
   0  32  11        9.90       13.14     52.71 o 
   1  32  11       20.82       22.87     15.41 o 
   2  32  11       13.62       41.23     35.53 o 
  -2  33  11       10.13      -21.08     46.85 o 
  -1  33  11       78.20       72.84     29.07 o 
   0  33  11        1.42       40.61     21.86 o 
   1  33  11      108.57      104.08     67.55 o 
 -10   0  12      803.98      974.98     84.37 o 
  -8   0  12        0.03       35.14     26.55 o 
  -6   0  12      295.55      292.89     42.18 o 
  -4   0  12       71.00       88.57     12.30 o 
  -2   0  12       44.42       57.35      9.01 o 
   0   0  12      261.95      496.76     35.15 o 
   2   0  12      806.53      857.61     27.59 o 
   4   0  12     1035.84     1012.77     36.90 o 
   6   0  12      140.08      164.38     19.51 o 
   8   0  12        8.26        4.95     13.05 o 
 -10   1  12       17.62        8.40     17.94 o 
  -9   1  12        0.29       -6.51     16.23 o 
  -8   1  12       57.67       34.00     19.60 o 
  -7   1  12       43.04       34.46     19.00 o 
  -6   1  12       22.13       10.97     16.67 o 
  -5   1  12      965.62      926.12     29.75 o 
  -4   1  12       84.59       85.05      8.92 o 
  -3   1  12      333.68      376.05     15.25 o 
  -2   1  12      234.51      233.63     11.19 o 
  -1   1  12     1544.60     1608.06     48.38 o 
   0   1  12      220.25      231.37     14.35 o 
   1   1  12       72.37       63.42     10.17 o 
   2   1  12     4086.04     3815.41     48.27 o 
   3   1  12     2356.25     2340.67     66.73 o 
   4   1  12      129.37       91.02     10.02 o 
   5   1  12     1741.15     1770.51     37.15 o 
   6   1  12      114.37      136.95     13.66 o 
   7   1  12        0.22        5.42      7.66 o 
   8   1  12      334.33      352.40     20.94 o 
   9   1  12        1.94        0.06      9.72 o 
 -10   2  12       60.19      129.56     26.91 o 
  -9   2  12       21.19       11.34     16.83 o 
  -8   2  12      269.38      253.52     30.87 o 
  -7   2  12      213.35      187.58     28.51 o 
  -6   2  12      100.66      124.09     23.11 o 
  -5   2  12       23.36       15.87     13.04 o 
  -4   2  12       34.85       17.50      8.18 o 
  -3   2  12       15.81       20.06      6.65 o 
  -2   2  12       70.25       80.76      8.99 o 
  -1   2  12     2066.94     1981.16     40.64 o 
   0   2  12       17.25        6.14      5.46 o 
   1   2  12      548.78      544.45     19.22 o 
   2   2  12       40.61       40.22      5.66 o 
   3   2  12      102.31      102.12     11.37 o 
   4   2  12        1.76        2.51      5.66 o 
   5   2  12       38.63       22.48      7.73 o 
   6   2  12      888.16      818.58     26.01 o 
   7   2  12       58.99       47.52     10.86 o 
   8   2  12       56.23       96.09     13.48 o 
   9   2  12       58.53       83.69     14.36 o 
 -10   3  12       13.23        9.51     18.00 o 
  -9   3  12       44.12       35.23     20.30 o 
  -8   3  12        5.81        7.40     15.43 o 
  -7   3  12      355.81      345.21     33.68 o 
  -6   3  12      850.91      908.67     47.77 o 
  -5   3  12     1176.04     1127.13     32.68 o 
  -4   3  12      727.30      674.41     27.44 o 
  -3   3  12      327.65      615.43     20.46 o 
  -2   3  12       40.32       39.84      8.68 o 
  -1   3  12      398.03      416.79     20.75 o 
   0   3  12     1088.12     1029.16     22.13 o 
   1   3  12     1541.80     1538.23     38.99 o 
   2   3  12      275.78      319.56     15.83 o 
   3   3  12       21.07       57.82     12.58 o 
   4   3  12       28.18       31.94      8.75 o 
   5   3  12       23.30        3.26      6.34 o 
   6   3  12      479.33      442.23     20.30 o 
   7   3  12       25.08        5.73     11.29 o 
   8   3  12      146.26      176.85     16.50 o 
   9   3  12       47.21       44.18     12.64 o 
 -10   4  12       87.62       75.11     28.50 o 
  -9   4  12      110.04      123.40     26.51 o 
  -8   4  12        0.00       29.21     17.96 o 
  -7   4  12      220.62      177.91     26.02 o 
  -6   4  12      268.34      266.64     28.17 o 
  -5   4  12       52.17       48.82     12.09 o 
  -4   4  12      713.87      675.42     28.25 o 
  -3   4  12     2132.31     2094.83     31.70 o 
  -2   4  12       57.25       60.67      5.80 o 
  -1   4  12      254.86      275.57     12.19 o 
   0   4  12      136.40      136.00     13.19 o 
   1   4  12      204.22      212.59     10.42 o 
   2   4  12     1382.38     1368.58     23.75 o 
   3   4  12       70.53       62.27     10.29 o 
   4   4  12       43.77       53.84      9.43 o 
   5   4  12     1113.61     1156.84     42.31 o 
   6   4  12        5.16       -5.93      6.61 o 
   7   4  12        0.45        2.75      8.09 o 
   8   4  12      265.78      323.24     21.90 o 
   9   4  12        0.13        4.51     10.51 o 
 -10   5  12      218.27      324.84     37.83 o 
  -9   5  12        0.58       -1.74     24.21 o 
  -8   5  12       63.31       55.20     34.36 o 
  -7   5  12      194.36      198.40     27.55 o 
  -6   5  12       85.52       61.60     32.41 o 
  -5   5  12      146.44      134.31     16.23 o 
  -4   5  12      445.99      403.70     16.72 o 
  -3   5  12      259.50      246.13     10.05 o 
  -2   5  12       29.70       36.27      5.15 o 
  -1   5  12     1039.21     1048.27     23.42 o 
   0   5  12       66.10       79.88     12.67 o 
   1   5  12        3.02        6.45      5.06 o 
   2   5  12      359.96      314.50     12.18 o 
   3   5  12       10.02        5.57      5.96 o 
   4   5  12      721.58      694.61     45.08 o 
   5   5  12      238.73      237.61     16.80 o 
   6   5  12       96.31       73.86     10.76 o 
   7   5  12      117.33      108.86     13.49 o 
   8   5  12        2.42       -7.65      8.34 o 
   9   5  12        1.46      -11.27     11.27 o 
 -10   6  12      168.35      190.52     31.75 o 
  -9   6  12      152.27      123.73     25.94 o 
  -8   6  12      204.15      189.41     28.10 o 
  -7   6  12        0.01       -3.90     15.62 o 
  -6   6  12      229.86      258.80     27.85 o 
  -5   6  12      283.92      285.77     18.99 o 
  -4   6  12      534.00      500.15     18.94 o 
  -3   6  12       16.33       83.65      9.17 o 
  -2   6  12       21.46       13.72      4.61 o 
  -1   6  12       29.63       25.80      7.10 o 
   0   6  12      568.54      608.40     19.94 o 
   1   6  12      747.62      751.57     24.64 o 
   2   6  12      544.98      544.82     14.78 o 
   3   6  12      911.53      896.31     25.51 o 
   4   6  12      578.24      534.70     30.35 o 
   5   6  12      188.45      169.60     18.65 o 
   6   6  12        3.95       -6.73      6.73 o 
   7   6  12       11.89       -2.06     10.44 o 
   8   6  12       21.17       25.50     11.49 o 
   9   6  12        6.64       12.89     11.77 o 
 -10   7  12       48.91       44.84     22.11 o 
  -9   7  12        0.02       17.76     18.44 o 
  -8   7  12        0.26        9.26     17.18 o 
  -7   7  12      167.83      239.91     60.13 o 
  -6   7  12       33.83       52.55     25.38 o 
  -5   7  12      906.63      883.60     26.04 o 
  -4   7  12      172.99      128.66     12.35 o 
  -3   7  12      118.21      125.55     15.92 o 
  -2   7  12      126.97      130.97      7.61 o 
  -1   7  12      325.38      350.81     14.49 o 
   0   7  12       44.13       46.09      7.29 o 
   1   7  12       61.07       84.84      6.55 o 
   2   7  12     1194.93     1100.21     21.41 o 
   3   7  12      595.20      545.46     18.20 o 
   4   7  12      109.41       84.61     11.39 o 
   5   7  12       33.50       25.23     10.67 o 
   6   7  12      183.69      155.67     16.21 o 
   7   7  12        3.48       -5.45      8.77 o 
   8   7  12      108.55      120.11     16.97 o 
   9   7  12        0.53       16.52     11.64 o 
 -10   8  12       56.77       79.22     24.35 o 
  -9   8  12      182.24      271.96     33.91 o 
  -8   8  12       56.27       40.98     42.56 o 
  -7   8  12      493.87      543.02     39.35 o 
  -6   8  12      812.73      739.63     42.22 o 
  -5   8  12       49.48       29.68      9.82 o 
  -4   8  12      113.44       79.18     13.71 o 
  -3   8  12      868.56      848.34     19.50 o 
  -2   8  12      145.93      149.78      9.01 o 
  -1   8  12     3113.50     3135.39     38.59 o 
   0   8  12      185.49      241.02     11.49 o 
   1   8  12     1352.73     1273.48     25.30 o 
   2   8  12      553.70      545.41     20.55 o 
   3   8  12      850.83      818.71     21.84 o 
   4   8  12       71.54       96.69     11.72 o 
   5   8  12        7.68       19.91      8.50 o 
   6   8  12      212.68      236.32     23.05 o
[truncated: 142,502 more chars]
